# Supplementary material for: Identification of proteins influencing CRISPR-associated transposases for enhanced genome editing
Source: Sci Adv. 2026 Jan 1;12(1):eaea1429. doi: 10.1126/sciadv.aea1429 (PMC12757027; doi:10.1126/sciadv.aea1429)
Supplement: Supplementary file 2 — Tables S1 to S7 [file sciadv.aea1429_tables_s1_to_s7.zip]

Archive with 1 entries (1 files):
- aea1429_tables_s1_to_s7.xlsx
