# Supplementary material for: Identification of proteins influencing CRISPR-associated transposases for enhanced genome editing
Source: Sci Adv. 2026 Jan 1;12(1):eaea1429. doi: 10.1126/sciadv.aea1429 (PMC12757027; doi:10.1126/sciadv.aea1429)
Supplement: Supplementary file 2 — Tables S1 to S7 [file sciadv.aea1429_tables_s1_to_s7.zip › aea1429_tables_s1_to_s7.xlsx]

## Sheet: Table S1 (raw fitness scores fr
Gene name	SysName	Locus ID	Gene description	Experiment ID	log2 fold change	Treatment	Selection media	Screen number
thrL	b0001	14146	thr operon leader peptide (NCBI)	setAIT025 VcDART_RBTnSeq	-0.0015294	VcDART	liquid	Screen_1
thrL	b0001	14146	thr operon leader peptide (NCBI)	setAIT026 VcDART_RBTnSeq	0.124078	VcDART	liquid	Screen_1
thrL	b0001	14146	thr operon leader peptide (NCBI)	setAIT027 VcDART_RBTnSeq	-0.224942	VcDART	liquid	Screen_1
thrL	b0001	14146	thr operon leader peptide (NCBI)	setAIT028 Mariner_RBTnSeq	-0.892655	Mariner	liquid	Screen_1
thrL	b0001	14146	thr operon leader peptide (NCBI)	setAIT029 Mariner_RBTnSeq	-0.410788	Mariner	liquid	Screen_1
thrA	b0002	14147	bifunctional aspartokinase I/homeserine dehydrogenase I (NCBI)	setAIT025 VcDART_RBTnSeq	-0.0524263	VcDART	liquid	Screen_1
thrA	b0002	14147	bifunctional aspartokinase I/homeserine dehydrogenase I (NCBI)	setAIT026 VcDART_RBTnSeq	0.169997	VcDART	liquid	Screen_1
thrA	b0002	14147	bifunctional aspartokinase I/homeserine dehydrogenase I (NCBI)	setAIT027 VcDART_RBTnSeq	-0.0741265	VcDART	liquid	Screen_1
thrA	b0002	14147	bifunctional aspartokinase I/homeserine dehydrogenase I (NCBI)	setAIT028 Mariner_RBTnSeq	0.145895	Mariner	liquid	Screen_1
thrA	b0002	14147	bifunctional aspartokinase I/homeserine dehydrogenase I (NCBI)	setAIT029 Mariner_RBTnSeq	0.0607033	Mariner	liquid	Screen_1
thrB	b0003	14148	homoserine kinase (NCBI)	setAIT025 VcDART_RBTnSeq	0.119037	VcDART	liquid	Screen_1
thrB	b0003	14148	homoserine kinase (NCBI)	setAIT026 VcDART_RBTnSeq	0.212761	VcDART	liquid	Screen_1
thrB	b0003	14148	homoserine kinase (NCBI)	setAIT027 VcDART_RBTnSeq	-0.137934	VcDART	liquid	Screen_1
thrB	b0003	14148	homoserine kinase (NCBI)	setAIT028 Mariner_RBTnSeq	-0.128101	Mariner	liquid	Screen_1
thrB	b0003	14148	homoserine kinase (NCBI)	setAIT029 Mariner_RBTnSeq	0.0739528	Mariner	liquid	Screen_1
thrC	b0004	14149	threonine synthase (NCBI)	setAIT025 VcDART_RBTnSeq	-0.0562273	VcDART	liquid	Screen_1
thrC	b0004	14149	threonine synthase (NCBI)	setAIT026 VcDART_RBTnSeq	-0.513122	VcDART	liquid	Screen_1
thrC	b0004	14149	threonine synthase (NCBI)	setAIT027 VcDART_RBTnSeq	0.148813	VcDART	liquid	Screen_1
thrC	b0004	14149	threonine synthase (NCBI)	setAIT028 Mariner_RBTnSeq	-0.0705055	Mariner	liquid	Screen_1
thrC	b0004	14149	threonine synthase (NCBI)	setAIT029 Mariner_RBTnSeq	-0.513759	Mariner	liquid	Screen_1
yaaX	b0005	14150	hypothetical protein (NCBI)	setAIT025 VcDART_RBTnSeq	0.299993	VcDART	liquid	Screen_1
yaaX	b0005	14150	hypothetical protein (NCBI)	setAIT026 VcDART_RBTnSeq	0.300579	VcDART	liquid	Screen_1
yaaX	b0005	14150	hypothetical protein (NCBI)	setAIT027 VcDART_RBTnSeq	-0.528818	VcDART	liquid	Screen_1
yaaX	b0005	14150	hypothetical protein (NCBI)	setAIT028 Mariner_RBTnSeq	-0.441778	Mariner	liquid	Screen_1
yaaX	b0005	14150	hypothetical protein (NCBI)	setAIT029 Mariner_RBTnSeq	-0.762349	Mariner	liquid	Screen_1
yaaA	b0006	14151	hypothetical protein (NCBI)	setAIT025 VcDART_RBTnSeq	-0.13499	VcDART	liquid	Screen_1
yaaA	b0006	14151	hypothetical protein (NCBI)	setAIT026 VcDART_RBTnSeq	-0.0363047	VcDART	liquid	Screen_1
yaaA	b0006	14151	hypothetical protein (NCBI)	setAIT027 VcDART_RBTnSeq	-0.145458	VcDART	liquid	Screen_1
yaaA	b0006	14151	hypothetical protein (NCBI)	setAIT028 Mariner_RBTnSeq	-0.182721	Mariner	liquid	Screen_1
yaaA	b0006	14151	hypothetical protein (NCBI)	setAIT029 Mariner_RBTnSeq	-0.229611	Mariner	liquid	Screen_1
yaaJ	b0007	14152	predicted transporter (NCBI)	setAIT025 VcDART_RBTnSeq	0.507334	VcDART	liquid	Screen_1
yaaJ	b0007	14152	predicted transporter (NCBI)	setAIT026 VcDART_RBTnSeq	0.0729924	VcDART	liquid	Screen_1
yaaJ	b0007	14152	predicted transporter (NCBI)	setAIT027 VcDART_RBTnSeq	0.347421	VcDART	liquid	Screen_1
yaaJ	b0007	14152	predicted transporter (NCBI)	setAIT028 Mariner_RBTnSeq	-0.0862604	Mariner	liquid	Screen_1
yaaJ	b0007	14152	predicted transporter (NCBI)	setAIT029 Mariner_RBTnSeq	0.018411	Mariner	liquid	Screen_1
talB	b0008	14153	transaldolase B (NCBI)	setAIT025 VcDART_RBTnSeq	-0.483292	VcDART	liquid	Screen_1
talB	b0008	14153	transaldolase B (NCBI)	setAIT026 VcDART_RBTnSeq	0.089399	VcDART	liquid	Screen_1
talB	b0008	14153	transaldolase B (NCBI)	setAIT027 VcDART_RBTnSeq	-0.213435	VcDART	liquid	Screen_1
talB	b0008	14153	transaldolase B (NCBI)	setAIT028 Mariner_RBTnSeq	-0.0384064	Mariner	liquid	Screen_1
talB	b0008	14153	transaldolase B (NCBI)	setAIT029 Mariner_RBTnSeq	-0.332973	Mariner	liquid	Screen_1
mog	b0009	14154	molybdenum cofactor biosynthesis protein (NCBI)	setAIT025 VcDART_RBTnSeq	-0.223534	VcDART	liquid	Screen_1
mog	b0009	14154	molybdenum cofactor biosynthesis protein (NCBI)	setAIT026 VcDART_RBTnSeq	0.0160639	VcDART	liquid	Screen_1
mog	b0009	14154	molybdenum cofactor biosynthesis protein (NCBI)	setAIT027 VcDART_RBTnSeq	0.203442	VcDART	liquid	Screen_1
mog	b0009	14154	molybdenum cofactor biosynthesis protein (NCBI)	setAIT028 Mariner_RBTnSeq	0.07843	Mariner	liquid	Screen_1
mog	b0009	14154	molybdenum cofactor biosynthesis protein (NCBI)	setAIT029 Mariner_RBTnSeq	-0.636958	Mariner	liquid	Screen_1
yaaH	b0010	14155	conserved inner membrane protein associated with acetate transport (NCBI)	setAIT025 VcDART_RBTnSeq	-0.197262	VcDART	liquid	Screen_1
yaaH	b0010	14155	conserved inner membrane protein associated with acetate transport (NCBI)	setAIT026 VcDART_RBTnSeq	-0.410864	VcDART	liquid	Screen_1
yaaH	b0010	14155	conserved inner membrane protein associated with acetate transport (NCBI)	setAIT027 VcDART_RBTnSeq	0.526874	VcDART	liquid	Screen_1
yaaH	b0010	14155	conserved inner membrane protein associated with acetate transport (NCBI)	setAIT028 Mariner_RBTnSeq	-0.157338	Mariner	liquid	Screen_1
yaaH	b0010	14155	conserved inner membrane protein associated with acetate transport (NCBI)	setAIT029 Mariner_RBTnSeq	0.344846	Mariner	liquid	Screen_1
yaaW	b0011	14156	hypothetical protein (NCBI)	setAIT025 VcDART_RBTnSeq	-0.324223	VcDART	liquid	Screen_1
yaaW	b0011	14156	hypothetical protein (NCBI)	setAIT026 VcDART_RBTnSeq	0.184688	VcDART	liquid	Screen_1
yaaW	b0011	14156	hypothetical protein (NCBI)	setAIT027 VcDART_RBTnSeq	-0.33771	VcDART	liquid	Screen_1
yaaW	b0011	14156	hypothetical protein (NCBI)	setAIT028 Mariner_RBTnSeq	0.155078	Mariner	liquid	Screen_1
yaaW	b0011	14156	hypothetical protein (NCBI)	setAIT029 Mariner_RBTnSeq	0.13604956000000001	Mariner	liquid	Screen_1
yaaI	b0013	14158	hypothetical protein (NCBI)	setAIT025 VcDART_RBTnSeq	-0.160675	VcDART	liquid	Screen_1
yaaI	b0013	14158	hypothetical protein (NCBI)	setAIT026 VcDART_RBTnSeq	-0.087517	VcDART	liquid	Screen_1
yaaI	b0013	14158	hypothetical protein (NCBI)	setAIT027 VcDART_RBTnSeq	-0.0489906	VcDART	liquid	Screen_1
yaaI	b0013	14158	hypothetical protein (NCBI)	setAIT028 Mariner_RBTnSeq	0.133285	Mariner	liquid	Screen_1
yaaI	b0013	14158	hypothetical protein (NCBI)	setAIT029 Mariner_RBTnSeq	0.220932	Mariner	liquid	Screen_1
dnaK	b0014	14159	molecular chaperone DnaK (NCBI)	setAIT025 VcDART_RBTnSeq	1.13458	VcDART	liquid	Screen_1
dnaK	b0014	14159	molecular chaperone DnaK (NCBI)	setAIT026 VcDART_RBTnSeq	-1.72816	VcDART	liquid	Screen_1
dnaK	b0014	14159	molecular chaperone DnaK (NCBI)	setAIT027 VcDART_RBTnSeq	-2.69042	VcDART	liquid	Screen_1
dnaK	b0014	14159	molecular chaperone DnaK (NCBI)	setAIT028 Mariner_RBTnSeq	-0.835485	Mariner	liquid	Screen_1
dnaK	b0014	14159	molecular chaperone DnaK (NCBI)	setAIT029 Mariner_RBTnSeq	-1.81686	Mariner	liquid	Screen_1
dnaJ	b0015	14160	chaperone Hsp40, co-chaperone with DnaK (NCBI)	setAIT025 VcDART_RBTnSeq	-0.946131	VcDART	liquid	Screen_1
dnaJ	b0015	14160	chaperone Hsp40, co-chaperone with DnaK (NCBI)	setAIT026 VcDART_RBTnSeq	-0.627227	VcDART	liquid	Screen_1
dnaJ	b0015	14160	chaperone Hsp40, co-chaperone with DnaK (NCBI)	setAIT027 VcDART_RBTnSeq	-1.33887	VcDART	liquid	Screen_1
dnaJ	b0015	14160	chaperone Hsp40, co-chaperone with DnaK (NCBI)	setAIT028 Mariner_RBTnSeq	-0.416081	Mariner	liquid	Screen_1
dnaJ	b0015	14160	chaperone Hsp40, co-chaperone with DnaK (NCBI)	setAIT029 Mariner_RBTnSeq	-0.275293	Mariner	liquid	Screen_1
mokC	b0018	14163	regulatory protein for HokC, overlaps CDS of hokC (NCBI)	setAIT025 VcDART_RBTnSeq	-0.459992	VcDART	liquid	Screen_1
mokC	b0018	14163	regulatory protein for HokC, overlaps CDS of hokC (NCBI)	setAIT026 VcDART_RBTnSeq	-0.565878	VcDART	liquid	Screen_1
mokC	b0018	14163	regulatory protein for HokC, overlaps CDS of hokC (NCBI)	setAIT027 VcDART_RBTnSeq	4.20428	VcDART	liquid	Screen_1
mokC	b0018	14163	regulatory protein for HokC, overlaps CDS of hokC (NCBI)	setAIT028 Mariner_RBTnSeq	-0.241396	Mariner	liquid	Screen_1
mokC	b0018	14163	regulatory protein for HokC, overlaps CDS of hokC (NCBI)	setAIT029 Mariner_RBTnSeq	0.540744	Mariner	liquid	Screen_1
nhaA	b0019	14164	pH-dependent sodium/proton antiporter (NCBI)	setAIT025 VcDART_RBTnSeq	-0.314685	VcDART	liquid	Screen_1
nhaA	b0019	14164	pH-dependent sodium/proton antiporter (NCBI)	setAIT026 VcDART_RBTnSeq	-0.35514	VcDART	liquid	Screen_1
nhaA	b0019	14164	pH-dependent sodium/proton antiporter (NCBI)	setAIT027 VcDART_RBTnSeq	-0.827622	VcDART	liquid	Screen_1
nhaA	b0019	14164	pH-dependent sodium/proton antiporter (NCBI)	setAIT028 Mariner_RBTnSeq	-0.366363	Mariner	liquid	Screen_1
nhaA	b0019	14164	pH-dependent sodium/proton antiporter (NCBI)	setAIT029 Mariner_RBTnSeq	-0.551441	Mariner	liquid	Screen_1
nhaR	b0020	14165	DNA-binding transcriptional activator (NCBI)	setAIT025 VcDART_RBTnSeq	0.180565	VcDART	liquid	Screen_1
nhaR	b0020	14165	DNA-binding transcriptional activator (NCBI)	setAIT026 VcDART_RBTnSeq	0.285235	VcDART	liquid	Screen_1
nhaR	b0020	14165	DNA-binding transcriptional activator (NCBI)	setAIT027 VcDART_RBTnSeq	0.198842	VcDART	liquid	Screen_1
nhaR	b0020	14165	DNA-binding transcriptional activator (NCBI)	setAIT028 Mariner_RBTnSeq	0.029724	Mariner	liquid	Screen_1
nhaR	b0020	14165	DNA-binding transcriptional activator (NCBI)	setAIT029 Mariner_RBTnSeq	-0.587286	Mariner	liquid	Screen_1
fkpB	b0028	14173	FKBP-type peptidyl-prolyl cis-trans isomerase (rotamase) (NCBI)	setAIT025 VcDART_RBTnSeq	0.0253794	VcDART	liquid	Screen_1
fkpB	b0028	14173	FKBP-type peptidyl-prolyl cis-trans isomerase (rotamase) (NCBI)	setAIT026 VcDART_RBTnSeq	0.311566	VcDART	liquid	Screen_1
fkpB	b0028	14173	FKBP-type peptidyl-prolyl cis-trans isomerase (rotamase) (NCBI)	setAIT027 VcDART_RBTnSeq	0.400452	VcDART	liquid	Screen_1
fkpB	b0028	14173	FKBP-type peptidyl-prolyl cis-trans isomerase (rotamase) (NCBI)	setAIT028 Mariner_RBTnSeq	-0.160355	Mariner	liquid	Screen_1
fkpB	b0028	14173	FKBP-type peptidyl-prolyl cis-trans isomerase (rotamase) (NCBI)	setAIT029 Mariner_RBTnSeq	0.126177	Mariner	liquid	Screen_1
rihC	b0030	14175	ribonucleoside hydrolase 3 (NCBI)	setAIT025 VcDART_RBTnSeq	-0.183251	VcDART	liquid	Screen_1
rihC	b0030	14175	ribonucleoside hydrolase 3 (NCBI)	setAIT026 VcDART_RBTnSeq	0.258916	VcDART	liquid	Screen_1
rihC	b0030	14175	ribonucleoside hydrolase 3 (NCBI)	setAIT027 VcDART_RBTnSeq	0.121918	VcDART	liquid	Screen_1
rihC	b0030	14175	ribonucleoside hydrolase 3 (NCBI)	setAIT028 Mariner_RBTnSeq	-0.094898	Mariner	liquid	Screen_1
rihC	b0030	14175	ribonucleoside hydrolase 3 (NCBI)	setAIT029 Mariner_RBTnSeq	-0.0521485	Mariner	liquid	Screen_1
carA	b0032	14177	carbamoyl-phosphate synthase small subunit (NCBI)	setAIT025 VcDART_RBTnSeq	0.213832	VcDART	liquid	Screen_1
carA	b0032	14177	carbamoyl-phosphate synthase small subunit (NCBI)	setAIT026 VcDART_RBTnSeq	-0.0258698	VcDART	liquid	Screen_1
carA	b0032	14177	carbamoyl-phosphate synthase small subunit (NCBI)	setAIT027 VcDART_RBTnSeq	-0.114969	VcDART	liquid	Screen_1
carA	b0032	14177	carbamoyl-phosphate synthase small subunit (NCBI)	setAIT028 Mariner_RBTnSeq	-0.110792	Mariner	liquid	Screen_1
carA	b0032	14177	carbamoyl-phosphate synthase small subunit (NCBI)	setAIT029 Mariner_RBTnSeq	0.472161	Mariner	liquid	Screen_1
carB	b0033	14178	carbamoyl-phosphate synthase large subunit (NCBI)	setAIT025 VcDART_RBTnSeq	-0.216449	VcDART	liquid	Screen_1
carB	b0033	14178	carbamoyl-phosphate synthase large subunit (NCBI)	setAIT026 VcDART_RBTnSeq	-0.0225885	VcDART	liquid	Screen_1
carB	b0033	14178	carbamoyl-phosphate synthase large subunit (NCBI)	setAIT027 VcDART_RBTnSeq	0.154807	VcDART	liquid	Screen_1
carB	b0033	14178	carbamoyl-phosphate synthase large subunit (NCBI)	setAIT028 Mariner_RBTnSeq	0.00264548	Mariner	liquid	Screen_1
carB	b0033	14178	carbamoyl-phosphate synthase large subunit (NCBI)	setAIT029 Mariner_RBTnSeq	0.109752	Mariner	liquid	Screen_1
caiF	b0034	14180	transcriptional regulator of cai operon (VIMSS)	setAIT025 VcDART_RBTnSeq	-0.104951	VcDART	liquid	Screen_1
caiF	b0034	14180	transcriptional regulator of cai operon (VIMSS)	setAIT026 VcDART_RBTnSeq	-0.182667	VcDART	liquid	Screen_1
caiF	b0034	14180	transcriptional regulator of cai operon (VIMSS)	setAIT027 VcDART_RBTnSeq	-0.0754116	VcDART	liquid	Screen_1
caiF	b0034	14180	transcriptional regulator of cai operon (VIMSS)	setAIT028 Mariner_RBTnSeq	0.073333	Mariner	liquid	Screen_1
caiF	b0034	14180	transcriptional regulator of cai operon (VIMSS)	setAIT029 Mariner_RBTnSeq	-0.105842	Mariner	liquid	Screen_1
caiE	b0035	14181	possible synthesis of cofactor for carnitine racemase and dehydratase (VIMSS)	setAIT025 VcDART_RBTnSeq	-0.326984	VcDART	liquid	Screen_1
caiE	b0035	14181	possible synthesis of cofactor for carnitine racemase and dehydratase (VIMSS)	setAIT026 VcDART_RBTnSeq	-0.527081	VcDART	liquid	Screen_1
caiE	b0035	14181	possible synthesis of cofactor for carnitine racemase and dehydratase (VIMSS)	setAIT027 VcDART_RBTnSeq	-0.501275	VcDART	liquid	Screen_1
caiE	b0035	14181	possible synthesis of cofactor for carnitine racemase and dehydratase (VIMSS)	setAIT028 Mariner_RBTnSeq	0.0751713	Mariner	liquid	Screen_1
caiE	b0035	14181	possible synthesis of cofactor for carnitine racemase and dehydratase (VIMSS)	setAIT029 Mariner_RBTnSeq	-0.0162484	Mariner	liquid	Screen_1
caiD	b0036	14182	crotonobetainyl CoA hydratase (RefSeq)	setAIT025 VcDART_RBTnSeq	-0.112152	VcDART	liquid	Screen_1
caiD	b0036	14182	crotonobetainyl CoA hydratase (RefSeq)	setAIT026 VcDART_RBTnSeq	-0.193642	VcDART	liquid	Screen_1
caiD	b0036	14182	crotonobetainyl CoA hydratase (RefSeq)	setAIT027 VcDART_RBTnSeq	0.0335925	VcDART	liquid	Screen_1
caiD	b0036	14182	crotonobetainyl CoA hydratase (RefSeq)	setAIT028 Mariner_RBTnSeq	0.00784662	Mariner	liquid	Screen_1
caiD	b0036	14182	crotonobetainyl CoA hydratase (RefSeq)	setAIT029 Mariner_RBTnSeq	0.0379809	Mariner	liquid	Screen_1
caiC	b0037	14183	predicted crotonobetaine CoA ligase:carnitine CoA ligase (RefSeq)	setAIT025 VcDART_RBTnSeq	-0.116782	VcDART	liquid	Screen_1
caiC	b0037	14183	predicted crotonobetaine CoA ligase:carnitine CoA ligase (RefSeq)	setAIT026 VcDART_RBTnSeq	-0.278315	VcDART	liquid	Screen_1
caiC	b0037	14183	predicted crotonobetaine CoA ligase:carnitine CoA ligase (RefSeq)	setAIT027 VcDART_RBTnSeq	-0.192223	VcDART	liquid	Screen_1
caiC	b0037	14183	predicted crotonobetaine CoA ligase:carnitine CoA ligase (RefSeq)	setAIT028 Mariner_RBTnSeq	-0.2446	Mariner	liquid	Screen_1
caiC	b0037	14183	predicted crotonobetaine CoA ligase:carnitine CoA ligase (RefSeq)	setAIT029 Mariner_RBTnSeq	0.300418	Mariner	liquid	Screen_1
caiB	b0038	14184	crotonobetainyl-CoA:carnitineCoA-transferase (NCBI)	setAIT025 VcDART_RBTnSeq	0.0129585	VcDART	liquid	Screen_1
caiB	b0038	14184	crotonobetainyl-CoA:carnitineCoA-transferase (NCBI)	setAIT026 VcDART_RBTnSeq	0.265589	VcDART	liquid	Screen_1
caiB	b0038	14184	crotonobetainyl-CoA:carnitineCoA-transferase (NCBI)	setAIT027 VcDART_RBTnSeq	-0.190623	VcDART	liquid	Screen_1
caiB	b0038	14184	crotonobetainyl-CoA:carnitineCoA-transferase (NCBI)	setAIT028 Mariner_RBTnSeq	0.0933825	Mariner	liquid	Screen_1
caiB	b0038	14184	crotonobetainyl-CoA:carnitineCoA-transferase (NCBI)	setAIT029 Mariner_RBTnSeq	-0.130997	Mariner	liquid	Screen_1
caiA	b0039	14185	crotonobetaine reductase subunit II, FAD-binding (NCBI)	setAIT025 VcDART_RBTnSeq	-0.102923	VcDART	liquid	Screen_1
caiA	b0039	14185	crotonobetaine reductase subunit II, FAD-binding (NCBI)	setAIT026 VcDART_RBTnSeq	-0.257617	VcDART	liquid	Screen_1
caiA	b0039	14185	crotonobetaine reductase subunit II, FAD-binding (NCBI)	setAIT027 VcDART_RBTnSeq	-0.384471	VcDART	liquid	Screen_1
caiA	b0039	14185	crotonobetaine reductase subunit II, FAD-binding (NCBI)	setAIT028 Mariner_RBTnSeq	0.0691156	Mariner	liquid	Screen_1
caiA	b0039	14185	crotonobetaine reductase subunit II, FAD-binding (NCBI)	setAIT029 Mariner_RBTnSeq	0.0432476	Mariner	liquid	Screen_1
caiT	b0040	14186	L-carnitine/gamma-butyrobetaine antiporter (NCBI)	setAIT025 VcDART_RBTnSeq	0.135079	VcDART	liquid	Screen_1
caiT	b0040	14186	L-carnitine/gamma-butyrobetaine antiporter (NCBI)	setAIT026 VcDART_RBTnSeq	-0.0445333	VcDART	liquid	Screen_1
caiT	b0040	14186	L-carnitine/gamma-butyrobetaine antiporter (NCBI)	setAIT027 VcDART_RBTnSeq	-0.174829	VcDART	liquid	Screen_1
caiT	b0040	14186	L-carnitine/gamma-butyrobetaine antiporter (NCBI)	setAIT028 Mariner_RBTnSeq	-0.131385	Mariner	liquid	Screen_1
caiT	b0040	14186	L-carnitine/gamma-butyrobetaine antiporter (NCBI)	setAIT029 Mariner_RBTnSeq	0.00303207	Mariner	liquid	Screen_1
fixA	b0041	14187	probable flavoprotein subunit, carnitine metabolism (VIMSS)	setAIT025 VcDART_RBTnSeq	0.0713057	VcDART	liquid	Screen_1
fixA	b0041	14187	probable flavoprotein subunit, carnitine metabolism (VIMSS)	setAIT026 VcDART_RBTnSeq	0.042125	VcDART	liquid	Screen_1
fixA	b0041	14187	probable flavoprotein subunit, carnitine metabolism (VIMSS)	setAIT027 VcDART_RBTnSeq	0.18626	VcDART	liquid	Screen_1
fixA	b0041	14187	probable flavoprotein subunit, carnitine metabolism (VIMSS)	setAIT028 Mariner_RBTnSeq	0.250553	Mariner	liquid	Screen_1
fixA	b0041	14187	probable flavoprotein subunit, carnitine metabolism (VIMSS)	setAIT029 Mariner_RBTnSeq	-0.32482	Mariner	liquid	Screen_1
fixB	b0042	14188	predicted electron transfer flavoprotein, NAD/FAD-binding domain and ETFP adenine nucleotide-binding domain-like (NCBI)	setAIT025 VcDART_RBTnSeq	-0.090465	VcDART	liquid	Screen_1
fixB	b0042	14188	predicted electron transfer flavoprotein, NAD/FAD-binding domain and ETFP adenine nucleotide-binding domain-like (NCBI)	setAIT026 VcDART_RBTnSeq	0.344555	VcDART	liquid	Screen_1
fixB	b0042	14188	predicted electron transfer flavoprotein, NAD/FAD-binding domain and ETFP adenine nucleotide-binding domain-like (NCBI)	setAIT027 VcDART_RBTnSeq	-0.32158	VcDART	liquid	Screen_1
fixB	b0042	14188	predicted electron transfer flavoprotein, NAD/FAD-binding domain and ETFP adenine nucleotide-binding domain-like (NCBI)	setAIT028 Mariner_RBTnSeq	0.349899	Mariner	liquid	Screen_1
fixB	b0042	14188	predicted electron transfer flavoprotein, NAD/FAD-binding domain and ETFP adenine nucleotide-binding domain-like (NCBI)	setAIT029 Mariner_RBTnSeq	0.150375	Mariner	liquid	Screen_1
fixC	b0043	14189	predicted oxidoreductase with FAD/NAD(P)-binding domain (NCBI)	setAIT025 VcDART_RBTnSeq	0.0800397	VcDART	liquid	Screen_1
fixC	b0043	14189	predicted oxidoreductase with FAD/NAD(P)-binding domain (NCBI)	setAIT026 VcDART_RBTnSeq	-0.0775452	VcDART	liquid	Screen_1
fixC	b0043	14189	predicted oxidoreductase with FAD/NAD(P)-binding domain (NCBI)	setAIT027 VcDART_RBTnSeq	0.565212	VcDART	liquid	Screen_1
fixC	b0043	14189	predicted oxidoreductase with FAD/NAD(P)-binding domain (NCBI)	setAIT028 Mariner_RBTnSeq	0.264309	Mariner	liquid	Screen_1
fixC	b0043	14189	predicted oxidoreductase with FAD/NAD(P)-binding domain (NCBI)	setAIT029 Mariner_RBTnSeq	-0.0615035	Mariner	liquid	Screen_1
fixX	b0044	14190	predicted 4Fe-4S ferredoxin-type protein (NCBI)	setAIT025 VcDART_RBTnSeq	0.497602	VcDART	liquid	Screen_1
fixX	b0044	14190	predicted 4Fe-4S ferredoxin-type protein (NCBI)	setAIT026 VcDART_RBTnSeq	-0.389928	VcDART	liquid	Screen_1
fixX	b0044	14190	predicted 4Fe-4S ferredoxin-type protein (NCBI)	setAIT027 VcDART_RBTnSeq	-0.30118	VcDART	liquid	Screen_1
fixX	b0044	14190	predicted 4Fe-4S ferredoxin-type protein (NCBI)	setAIT028 Mariner_RBTnSeq	-0.370275	Mariner	liquid	Screen_1
fixX	b0044	14190	predicted 4Fe-4S ferredoxin-type protein (NCBI)	setAIT029 Mariner_RBTnSeq	-0.80075	Mariner	liquid	Screen_1
yaaU	b0045	14191	predicted transporter (NCBI)	setAIT025 VcDART_RBTnSeq	0.189051	VcDART	liquid	Screen_1
yaaU	b0045	14191	predicted transporter (NCBI)	setAIT026 VcDART_RBTnSeq	0.0484178	VcDART	liquid	Screen_1
yaaU	b0045	14191	predicted transporter (NCBI)	setAIT027 VcDART_RBTnSeq	-0.168757	VcDART	liquid	Screen_1
yaaU	b0045	14191	predicted transporter (NCBI)	setAIT028 Mariner_RBTnSeq	0.20278	Mariner	liquid	Screen_1
yaaU	b0045	14191	predicted transporter (NCBI)	setAIT029 Mariner_RBTnSeq	0.510685	Mariner	liquid	Screen_1
kefF	b0046	14192	glutathione-regulated potassium-efflux system ancillary protein (NCBI)	setAIT025 VcDART_RBTnSeq	0.00601541	VcDART	liquid	Screen_1
kefF	b0046	14192	glutathione-regulated potassium-efflux system ancillary protein (NCBI)	setAIT026 VcDART_RBTnSeq	0.0582967	VcDART	liquid	Screen_1
kefF	b0046	14192	glutathione-regulated potassium-efflux system ancillary protein (NCBI)	setAIT027 VcDART_RBTnSeq	-0.257692	VcDART	liquid	Screen_1
kefF	b0046	14192	glutathione-regulated potassium-efflux system ancillary protein (NCBI)	setAIT028 Mariner_RBTnSeq	0.112862	Mariner	liquid	Screen_1
kefF	b0046	14192	glutathione-regulated potassium-efflux system ancillary protein (NCBI)	setAIT029 Mariner_RBTnSeq	-0.156942	Mariner	liquid	Screen_1
kefC	b0047	14193	glutathione-regulated potassium-efflux system protein (NCBI)	setAIT025 VcDART_RBTnSeq	0.0024963	VcDART	liquid	Screen_1
kefC	b0047	14193	glutathione-regulated potassium-efflux system protein (NCBI)	setAIT026 VcDART_RBTnSeq	0.396206	VcDART	liquid	Screen_1
kefC	b0047	14193	glutathione-regulated potassium-efflux system protein (NCBI)	setAIT027 VcDART_RBTnSeq	0.176651	VcDART	liquid	Screen_1
kefC	b0047	14193	glutathione-regulated potassium-efflux system protein (NCBI)	setAIT028 Mariner_RBTnSeq	-0.116751	Mariner	liquid	Screen_1
kefC	b0047	14193	glutathione-regulated potassium-efflux system protein (NCBI)	setAIT029 Mariner_RBTnSeq	-0.0923038	Mariner	liquid	Screen_1
apaG	b0050	14196	hypothetical protein (NCBI)	setAIT025 VcDART_RBTnSeq	0.151207	VcDART	liquid	Screen_1
apaG	b0050	14196	hypothetical protein (NCBI)	setAIT026 VcDART_RBTnSeq	-0.486917	VcDART	liquid	Screen_1
apaG	b0050	14196	hypothetical protein (NCBI)	setAIT027 VcDART_RBTnSeq	0.0273199	VcDART	liquid	Screen_1
apaG	b0050	14196	hypothetical protein (NCBI)	setAIT028 Mariner_RBTnSeq	0.141774	Mariner	liquid	Screen_1
apaG	b0050	14196	hypothetical protein (NCBI)	setAIT029 Mariner_RBTnSeq	0.0405484	Mariner	liquid	Screen_1
pdxA	b0052	14198	4-hydroxythreonine-4-phosphate dehydrogenase (NCBI)	setAIT025 VcDART_RBTnSeq	0.00874935	VcDART	liquid	Screen_1
pdxA	b0052	14198	4-hydroxythreonine-4-phosphate dehydrogenase (NCBI)	setAIT026 VcDART_RBTnSeq	-0.0310755	VcDART	liquid	Screen_1
pdxA	b0052	14198	4-hydroxythreonine-4-phosphate dehydrogenase (NCBI)	setAIT027 VcDART_RBTnSeq	-0.00571011	VcDART	liquid	Screen_1
pdxA	b0052	14198	4-hydroxythreonine-4-phosphate dehydrogenase (NCBI)	setAIT028 Mariner_RBTnSeq	0.165851	Mariner	liquid	Screen_1
pdxA	b0052	14198	4-hydroxythreonine-4-phosphate dehydrogenase (NCBI)	setAIT029 Mariner_RBTnSeq	-0.587341	Mariner	liquid	Screen_1
surA	b0053	14199	peptidyl-prolyl cis-trans isomerase (PPIase) (NCBI)	setAIT025 VcDART_RBTnSeq	-3.08696	VcDART	liquid	Screen_1
surA	b0053	14199	peptidyl-prolyl cis-trans isomerase (PPIase) (NCBI)	setAIT026 VcDART_RBTnSeq	-3.32797	VcDART	liquid	Screen_1
surA	b0053	14199	peptidyl-prolyl cis-trans isomerase (PPIase) (NCBI)	setAIT027 VcDART_RBTnSeq	-2.95743	VcDART	liquid	Screen_1
surA	b0053	14199	peptidyl-prolyl cis-trans isomerase (PPIase) (NCBI)	setAIT028 Mariner_RBTnSeq	-2.91361	Mariner	liquid	Screen_1
surA	b0053	14199	peptidyl-prolyl cis-trans isomerase (PPIase) (NCBI)	setAIT029 Mariner_RBTnSeq	-2.10494	Mariner	liquid	Screen_1
djlA	b0055	14201	Dna-J like membrane chaperone protein (NCBI)	setAIT025 VcDART_RBTnSeq	-0.0038812	VcDART	liquid	Screen_1
djlA	b0055	14201	Dna-J like membrane chaperone protein (NCBI)	setAIT026 VcDART_RBTnSeq	0.213295	VcDART	liquid	Screen_1
djlA	b0055	14201	Dna-J like membrane chaperone protein (NCBI)	setAIT027 VcDART_RBTnSeq	-0.0164104	VcDART	liquid	Screen_1
djlA	b0055	14201	Dna-J like membrane chaperone protein (NCBI)	setAIT028 Mariner_RBTnSeq	-0.179127	Mariner	liquid	Screen_1
djlA	b0055	14201	Dna-J like membrane chaperone protein (NCBI)	setAIT029 Mariner_RBTnSeq	0.359637	Mariner	liquid	Screen_1
rluA	b0058	14204	pseudouridine synthase for 23S rRNA (position 746) and tRNAphe(position 32) (NCBI)	setAIT025 VcDART_RBTnSeq	-0.0762329	VcDART	liquid	Screen_1
rluA	b0058	14204	pseudouridine synthase for 23S rRNA (position 746) and tRNAphe(position 32) (NCBI)	setAIT026 VcDART_RBTnSeq	-0.0435119	VcDART	liquid	Screen_1
rluA	b0058	14204	pseudouridine synthase for 23S rRNA (position 746) and tRNAphe(position 32) (NCBI)	setAIT027 VcDART_RBTnSeq	-0.572828	VcDART	liquid	Screen_1
rluA	b0058	14204	pseudouridine synthase for 23S rRNA (position 746) and tRNAphe(position 32) (NCBI)	setAIT028 Mariner_RBTnSeq	-0.140156	Mariner	liquid	Screen_1
rluA	b0058	14204	pseudouridine synthase for 23S rRNA (position 746) and tRNAphe(position 32) (NCBI)	setAIT029 Mariner_RBTnSeq	0.214077	Mariner	liquid	Screen_1
hepA	b0059	14205	ATP-dependent helicase HepA (NCBI)	setAIT025 VcDART_RBTnSeq	0.602047	VcDART	liquid	Screen_1
hepA	b0059	14205	ATP-dependent helicase HepA (NCBI)	setAIT026 VcDART_RBTnSeq	0.694919	VcDART	liquid	Screen_1
hepA	b0059	14205	ATP-dependent helicase HepA (NCBI)	setAIT027 VcDART_RBTnSeq	0.677742	VcDART	liquid	Screen_1
hepA	b0059	14205	ATP-dependent helicase HepA (NCBI)	setAIT028 Mariner_RBTnSeq	0.170566	Mariner	liquid	Screen_1
hepA	b0059	14205	ATP-dependent helicase HepA (NCBI)	setAIT029 Mariner_RBTnSeq	-0.0664371	Mariner	liquid	Screen_1
polB	b0060	14206	DNA polymerase II (NCBI)	setAIT025 VcDART_RBTnSeq	0.0506329	VcDART	liquid	Screen_1
polB	b0060	14206	DNA polymerase II (NCBI)	setAIT026 VcDART_RBTnSeq	-0.0802889	VcDART	liquid	Screen_1
polB	b0060	14206	DNA polymerase II (NCBI)	setAIT027 VcDART_RBTnSeq	-0.00625694	VcDART	liquid	Screen_1
polB	b0060	14206	DNA polymerase II (NCBI)	setAIT028 Mariner_RBTnSeq	0.004683	Mariner	liquid	Screen_1
polB	b0060	14206	DNA polymerase II (NCBI)	setAIT029 Mariner_RBTnSeq	0.169246	Mariner	liquid	Screen_1
araD	b0061	14207	L-ribulose-5-phosphate 4-epimerase (NCBI)	setAIT025 VcDART_RBTnSeq	0.107637	VcDART	liquid	Screen_1
araD	b0061	14207	L-ribulose-5-phosphate 4-epimerase (NCBI)	setAIT026 VcDART_RBTnSeq	-0.0392248	VcDART	liquid	Screen_1
araD	b0061	14207	L-ribulose-5-phosphate 4-epimerase (NCBI)	setAIT027 VcDART_RBTnSeq	-0.646815	VcDART	liquid	Screen_1
araD	b0061	14207	L-ribulose-5-phosphate 4-epimerase (NCBI)	setAIT028 Mariner_RBTnSeq	-0.0586819	Mariner	liquid	Screen_1
araD	b0061	14207	L-ribulose-5-phosphate 4-epimerase (NCBI)	setAIT029 Mariner_RBTnSeq	-0.0772808	Mariner	liquid	Screen_1
araC	b0064	14210	DNA-binding transcriptional dual regulator (NCBI)	setAIT025 VcDART_RBTnSeq	0.179863	VcDART	liquid	Screen_1
araC	b0064	14210	DNA-binding transcriptional dual regulator (NCBI)	setAIT026 VcDART_RBTnSeq	-0.077807	VcDART	liquid	Screen_1
araC	b0064	14210	DNA-binding transcriptional dual regulator (NCBI)	setAIT027 VcDART_RBTnSeq	-0.145104	VcDART	liquid	Screen_1
araC	b0064	14210	DNA-binding transcriptional dual regulator (NCBI)	setAIT028 Mariner_RBTnSeq	0.00571039	Mariner	liquid	Screen_1
araC	b0064	14210	DNA-binding transcriptional dual regulator (NCBI)	setAIT029 Mariner_RBTnSeq	-0.0861429	Mariner	liquid	Screen_1
yabI	b0065	14211	conserved inner membrane protein (NCBI)	setAIT025 VcDART_RBTnSeq	-0.474841	VcDART	liquid	Screen_1
yabI	b0065	14211	conserved inner membrane protein (NCBI)	setAIT026 VcDART_RBTnSeq	-0.127038	VcDART	liquid	Screen_1
yabI	b0065	14211	conserved inner membrane protein (NCBI)	setAIT027 VcDART_RBTnSeq	-0.147845	VcDART	liquid	Screen_1
yabI	b0065	14211	conserved inner membrane protein (NCBI)	setAIT028 Mariner_RBTnSeq	-0.402057	Mariner	liquid	Screen_1
yabI	b0065	14211	conserved inner membrane protein (NCBI)	setAIT029 Mariner_RBTnSeq	-0.392179	Mariner	liquid	Screen_1
thiQ	b0066	14212	thiamin transporter subunit (NCBI)	setAIT025 VcDART_RBTnSeq	-0.245603	VcDART	liquid	Screen_1
thiQ	b0066	14212	thiamin transporter subunit (NCBI)	setAIT026 VcDART_RBTnSeq	0.240455	VcDART	liquid	Screen_1
thiQ	b0066	14212	thiamin transporter subunit (NCBI)	setAIT027 VcDART_RBTnSeq	0.586863	VcDART	liquid	Screen_1
thiQ	b0066	14212	thiamin transporter subunit (NCBI)	setAIT028 Mariner_RBTnSeq	-0.0818086	Mariner	liquid	Screen_1
thiQ	b0066	14212	thiamin transporter subunit (NCBI)	setAIT029 Mariner_RBTnSeq	0.25914112500000003	Mariner	liquid	Screen_1
thiP	b0067	14213	thiamin ABC transporter membrane protein (NCBI)	setAIT025 VcDART_RBTnSeq	-0.0124155	VcDART	liquid	Screen_1
thiP	b0067	14213	thiamin ABC transporter membrane protein (NCBI)	setAIT026 VcDART_RBTnSeq	0.152748	VcDART	liquid	Screen_1
thiP	b0067	14213	thiamin ABC transporter membrane protein (NCBI)	setAIT027 VcDART_RBTnSeq	-0.140045	VcDART	liquid	Screen_1
thiP	b0067	14213	thiamin ABC transporter membrane protein (NCBI)	setAIT028 Mariner_RBTnSeq	-0.0481413	Mariner	liquid	Screen_1
thiP	b0067	14213	thiamin ABC transporter membrane protein (NCBI)	setAIT029 Mariner_RBTnSeq	0.0368453	Mariner	liquid	Screen_1
tbpA	b0068	14214	thiamin transporter subunit (NCBI)	setAIT025 VcDART_RBTnSeq	-0.0846059	VcDART	liquid	Screen_1
tbpA	b0068	14214	thiamin transporter subunit (NCBI)	setAIT026 VcDART_RBTnSeq	0.171922	VcDART	liquid	Screen_1
tbpA	b0068	14214	thiamin transporter subunit (NCBI)	setAIT027 VcDART_RBTnSeq	0.0922832	VcDART	liquid	Screen_1
tbpA	b0068	14214	thiamin transporter subunit (NCBI)	setAIT028 Mariner_RBTnSeq	0.0179711	Mariner	liquid	Screen_1
tbpA	b0068	14214	thiamin transporter subunit (NCBI)	setAIT029 Mariner_RBTnSeq	-0.148341	Mariner	liquid	Screen_1
sgrR	b0069	14215	DNA-binding transcriptional regulator (NCBI)	setAIT025 VcDART_RBTnSeq	0.141427	VcDART	liquid	Screen_1
sgrR	b0069	14215	DNA-binding transcriptional regulator (NCBI)	setAIT026 VcDART_RBTnSeq	-0.125643	VcDART	liquid	Screen_1
sgrR	b0069	14215	DNA-binding transcriptional regulator (NCBI)	setAIT027 VcDART_RBTnSeq	-0.176081	VcDART	liquid	Screen_1
sgrR	b0069	14215	DNA-binding transcriptional regulator (NCBI)	setAIT028 Mariner_RBTnSeq	-0.359432	Mariner	liquid	Screen_1
sgrR	b0069	14215	DNA-binding transcriptional regulator (NCBI)	setAIT029 Mariner_RBTnSeq	0.0450889	Mariner	liquid	Screen_1
leuD	b0071	14217	isopropylmalate isomerase small subunit (NCBI)	setAIT025 VcDART_RBTnSeq	-0.0161403	VcDART	liquid	Screen_1
leuD	b0071	14217	isopropylmalate isomerase small subunit (NCBI)	setAIT026 VcDART_RBTnSeq	0.112672	VcDART	liquid	Screen_1
leuD	b0071	14217	isopropylmalate isomerase small subunit (NCBI)	setAIT027 VcDART_RBTnSeq	0.219673	VcDART	liquid	Screen_1
leuD	b0071	14217	isopropylmalate isomerase small subunit (NCBI)	setAIT028 Mariner_RBTnSeq	-0.140768	Mariner	liquid	Screen_1
leuD	b0071	14217	isopropylmalate isomerase small subunit (NCBI)	setAIT029 Mariner_RBTnSeq	-0.285003	Mariner	liquid	Screen_1
leuC	b0072	14218	isopropylmalate isomerase large subunit (NCBI)	setAIT025 VcDART_RBTnSeq	-0.0588585	VcDART	liquid	Screen_1
leuC	b0072	14218	isopropylmalate isomerase large subunit (NCBI)	setAIT026 VcDART_RBTnSeq	0.0768118	VcDART	liquid	Screen_1
leuC	b0072	14218	isopropylmalate isomerase large subunit (NCBI)	setAIT027 VcDART_RBTnSeq	-0.0277221	VcDART	liquid	Screen_1
leuC	b0072	14218	isopropylmalate isomerase large subunit (NCBI)	setAIT028 Mariner_RBTnSeq	-0.21298	Mariner	liquid	Screen_1
leuC	b0072	14218	isopropylmalate isomerase large subunit (NCBI)	setAIT029 Mariner_RBTnSeq	-0.104445	Mariner	liquid	Screen_1
leuB	b0073	14219	3-isopropylmalate dehydrogenase (VIMSS)	setAIT025 VcDART_RBTnSeq	0.168277	VcDART	liquid	Screen_1
leuB	b0073	14219	3-isopropylmalate dehydrogenase (VIMSS)	setAIT026 VcDART_RBTnSeq	-0.149725	VcDART	liquid	Screen_1
leuB	b0073	14219	3-isopropylmalate dehydrogenase (VIMSS)	setAIT027 VcDART_RBTnSeq	0.00659111	VcDART	liquid	Screen_1
leuB	b0073	14219	3-isopropylmalate dehydrogenase (VIMSS)	setAIT028 Mariner_RBTnSeq	-0.405826	Mariner	liquid	Screen_1
leuB	b0073	14219	3-isopropylmalate dehydrogenase (VIMSS)	setAIT029 Mariner_RBTnSeq	-0.0608691	Mariner	liquid	Screen_1
leuA	b0074	14220	2-isopropylmalate synthase (NCBI)	setAIT025 VcDART_RBTnSeq	-0.0209879	VcDART	liquid	Screen_1
leuA	b0074	14220	2-isopropylmalate synthase (NCBI)	setAIT026 VcDART_RBTnSeq	-0.00991876	VcDART	liquid	Screen_1
leuA	b0074	14220	2-isopropylmalate synthase (NCBI)	setAIT027 VcDART_RBTnSeq	0.00603052	VcDART	liquid	Screen_1
leuA	b0074	14220	2-isopropylmalate synthase (NCBI)	setAIT028 Mariner_RBTnSeq	-0.100712	Mariner	liquid	Screen_1
leuA	b0074	14220	2-isopropylmalate synthase (NCBI)	setAIT029 Mariner_RBTnSeq	-0.445171	Mariner	liquid	Screen_1
leuL	b0075	14221	leu operon leader peptide (NCBI)	setAIT025 VcDART_RBTnSeq	0.41495	VcDART	liquid	Screen_1
leuL	b0075	14221	leu operon leader peptide (NCBI)	setAIT026 VcDART_RBTnSeq	-0.108359	VcDART	liquid	Screen_1
leuL	b0075	14221	leu operon leader peptide (NCBI)	setAIT027 VcDART_RBTnSeq	0.023489	VcDART	liquid	Screen_1
leuL	b0075	14221	leu operon leader peptide (NCBI)	setAIT028 Mariner_RBTnSeq	0.144865	Mariner	liquid	Screen_1
leuL	b0075	14221	leu operon leader peptide (NCBI)	setAIT029 Mariner_RBTnSeq	0.077366	Mariner	liquid	Screen_1
leuO	b0076	14222	probable transcriptional activator for leuABCD operon (VIMSS)	setAIT025 VcDART_RBTnSeq	-0.0900011	VcDART	liquid	Screen_1
leuO	b0076	14222	probable transcriptional activator for leuABCD operon (VIMSS)	setAIT026 VcDART_RBTnSeq	0.0878564	VcDART	liquid	Screen_1
leuO	b0076	14222	probable transcriptional activator for leuABCD operon (VIMSS)	setAIT027 VcDART_RBTnSeq	0.167056	VcDART	liquid	Screen_1
leuO	b0076	14222	probable transcriptional activator for leuABCD operon (VIMSS)	setAIT028 Mariner_RBTnSeq	0.123804	Mariner	liquid	Screen_1
leuO	b0076	14222	probable transcriptional activator for leuABCD operon (VIMSS)	setAIT029 Mariner_RBTnSeq	0.110528	Mariner	liquid	Screen_1
ilvH	b0078	14224	acetolactate synthase small subunit (NCBI)	setAIT025 VcDART_RBTnSeq	0.439111	VcDART	liquid	Screen_1
ilvH	b0078	14224	acetolactate synthase small subunit (NCBI)	setAIT026 VcDART_RBTnSeq	0.498538	VcDART	liquid	Screen_1
ilvH	b0078	14224	acetolactate synthase small subunit (NCBI)	setAIT027 VcDART_RBTnSeq	-0.0939931	VcDART	liquid	Screen_1
ilvH	b0078	14224	acetolactate synthase small subunit (NCBI)	setAIT028 Mariner_RBTnSeq	-0.2638	Mariner	liquid	Screen_1
ilvH	b0078	14224	acetolactate synthase small subunit (NCBI)	setAIT029 Mariner_RBTnSeq	-0.1278	Mariner	liquid	Screen_1
fruR	b0080	14226	DNA-binding transcriptional dual regulator (NCBI)	setAIT025 VcDART_RBTnSeq	-0.408412	VcDART	liquid	Screen_1
fruR	b0080	14226	DNA-binding transcriptional dual regulator (NCBI)	setAIT026 VcDART_RBTnSeq	-0.146154	VcDART	liquid	Screen_1
fruR	b0080	14226	DNA-binding transcriptional dual regulator (NCBI)	setAIT027 VcDART_RBTnSeq	-0.953015	VcDART	liquid	Screen_1
fruR	b0080	14226	DNA-binding transcriptional dual regulator (NCBI)	setAIT028 Mariner_RBTnSeq	-0.6415	Mariner	liquid	Screen_1
fruR	b0080	14226	DNA-binding transcriptional dual regulator (NCBI)	setAIT029 Mariner_RBTnSeq	-0.477159	Mariner	liquid	Screen_1
mraZ	b0081	14227	hypothetical protein (NCBI)	setAIT025 VcDART_RBTnSeq	0.519749	VcDART	liquid	Screen_1
mraZ	b0081	14227	hypothetical protein (NCBI)	setAIT026 VcDART_RBTnSeq	-0.0647766	VcDART	liquid	Screen_1
mraZ	b0081	14227	hypothetical protein (NCBI)	setAIT027 VcDART_RBTnSeq	0.0391459	VcDART	liquid	Screen_1
mraZ	b0081	14227	hypothetical protein (NCBI)	setAIT028 Mariner_RBTnSeq	-0.342457	Mariner	liquid	Screen_1
mraZ	b0081	14227	hypothetical protein (NCBI)	setAIT029 Mariner_RBTnSeq	-0.726128	Mariner	liquid	Screen_1
mraW	b0082	14228	S-adenosyl-methyltransferase (NCBI)	setAIT025 VcDART_RBTnSeq	-0.170003	VcDART	liquid	Screen_1
mraW	b0082	14228	S-adenosyl-methyltransferase (NCBI)	setAIT026 VcDART_RBTnSeq	-0.203453	VcDART	liquid	Screen_1
mraW	b0082	14228	S-adenosyl-methyltransferase (NCBI)	setAIT027 VcDART_RBTnSeq	-0.352709	VcDART	liquid	Screen_1
mraW	b0082	14228	S-adenosyl-methyltransferase (NCBI)	setAIT028 Mariner_RBTnSeq	-0.637515	Mariner	liquid	Screen_1
mraW	b0082	14228	S-adenosyl-methyltransferase (NCBI)	setAIT029 Mariner_RBTnSeq	0.178029	Mariner	liquid	Screen_1
ddlB	b0092	14238	D-alanylalanine synthetase (NCBI)	setAIT025 VcDART_RBTnSeq	1.00379	VcDART	liquid	Screen_1
ddlB	b0092	14238	D-alanylalanine synthetase (NCBI)	setAIT026 VcDART_RBTnSeq	-0.300497	VcDART	liquid	Screen_1
ddlB	b0092	14238	D-alanylalanine synthetase (NCBI)	setAIT027 VcDART_RBTnSeq	0.495388	VcDART	liquid	Screen_1
ddlB	b0092	14238	D-alanylalanine synthetase (NCBI)	setAIT028 Mariner_RBTnSeq	-0.173188	Mariner	liquid	Screen_1
ddlB	b0092	14238	D-alanylalanine synthetase (NCBI)	setAIT029 Mariner_RBTnSeq	-0.114026	Mariner	liquid	Screen_1
yacA	b0097	14243	orf, hypothetical protein (VIMSS)	setAIT025 VcDART_RBTnSeq	0.145675	VcDART	liquid	Screen_1
yacA	b0097	14243	orf, hypothetical protein (VIMSS)	setAIT026 VcDART_RBTnSeq	-0.176018	VcDART	liquid	Screen_1
yacA	b0097	14243	orf, hypothetical protein (VIMSS)	setAIT027 VcDART_RBTnSeq	0.27643	VcDART	liquid	Screen_1
yacA	b0097	14243	orf, hypothetical protein (VIMSS)	setAIT028 Mariner_RBTnSeq	1.01504	Mariner	liquid	Screen_1
yacA	b0097	14243	orf, hypothetical protein (VIMSS)	setAIT029 Mariner_RBTnSeq	-0.154186	Mariner	liquid	Screen_1
mutT	b0099	14245	nucleoside triphosphate pyrophosphohydrolase, marked preference for dGTP (NCBI)	setAIT025 VcDART_RBTnSeq	-0.526803	VcDART	liquid	Screen_1
mutT	b0099	14245	nucleoside triphosphate pyrophosphohydrolase, marked preference for dGTP (NCBI)	setAIT026 VcDART_RBTnSeq	-0.102074	VcDART	liquid	Screen_1
mutT	b0099	14245	nucleoside triphosphate pyrophosphohydrolase, marked preference for dGTP (NCBI)	setAIT027 VcDART_RBTnSeq	0.0117669	VcDART	liquid	Screen_1
mutT	b0099	14245	nucleoside triphosphate pyrophosphohydrolase, marked preference for dGTP (NCBI)	setAIT028 Mariner_RBTnSeq	0.0379393	Mariner	liquid	Screen_1
mutT	b0099	14245	nucleoside triphosphate pyrophosphohydrolase, marked preference for dGTP (NCBI)	setAIT029 Mariner_RBTnSeq	-0.0285544	Mariner	liquid	Screen_1
yacG	b0101	14247	zinc-binding protein (NCBI)	setAIT025 VcDART_RBTnSeq	-0.342743	VcDART	liquid	Screen_1
yacG	b0101	14247	zinc-binding protein (NCBI)	setAIT026 VcDART_RBTnSeq	-0.245778	VcDART	liquid	Screen_1
yacG	b0101	14247	zinc-binding protein (NCBI)	setAIT027 VcDART_RBTnSeq	0.558865	VcDART	liquid	Screen_1
yacG	b0101	14247	zinc-binding protein (NCBI)	setAIT028 Mariner_RBTnSeq	-0.19275	Mariner	liquid	Screen_1
yacG	b0101	14247	zinc-binding protein (NCBI)	setAIT029 Mariner_RBTnSeq	2.22631	Mariner	liquid	Screen_1
yacF	b0102	14248	hypothetical protein (NCBI)	setAIT025 VcDART_RBTnSeq	-0.0340364	VcDART	liquid	Screen_1
yacF	b0102	14248	hypothetical protein (NCBI)	setAIT026 VcDART_RBTnSeq	-0.533165	VcDART	liquid	Screen_1
yacF	b0102	14248	hypothetical protein (NCBI)	setAIT027 VcDART_RBTnSeq	-0.332432	VcDART	liquid	Screen_1
yacF	b0102	14248	hypothetical protein (NCBI)	setAIT028 Mariner_RBTnSeq	-0.511048	Mariner	liquid	Screen_1
yacF	b0102	14248	hypothetical protein (NCBI)	setAIT029 Mariner_RBTnSeq	0.220444	Mariner	liquid	Screen_1
guaC	b0104	14250	guanosine 5'-monophosphate oxidoreductase (NCBI)	setAIT025 VcDART_RBTnSeq	-0.170823	VcDART	liquid	Screen_1
guaC	b0104	14250	guanosine 5'-monophosphate oxidoreductase (NCBI)	setAIT026 VcDART_RBTnSeq	-0.290081	VcDART	liquid	Screen_1
guaC	b0104	14250	guanosine 5'-monophosphate oxidoreductase (NCBI)	setAIT027 VcDART_RBTnSeq	0.458857	VcDART	liquid	Screen_1
guaC	b0104	14250	guanosine 5'-monophosphate oxidoreductase (NCBI)	setAIT028 Mariner_RBTnSeq	0.154417	Mariner	liquid	Screen_1
guaC	b0104	14250	guanosine 5'-monophosphate oxidoreductase (NCBI)	setAIT029 Mariner_RBTnSeq	-0.048821	Mariner	liquid	Screen_1
hofC	b0106	14252	assembly protein in type IV pilin biogenesis, transmembrane protein (NCBI)	setAIT025 VcDART_RBTnSeq	-0.0392496	VcDART	liquid	Screen_1
hofC	b0106	14252	assembly protein in type IV pilin biogenesis, transmembrane protein (NCBI)	setAIT026 VcDART_RBTnSeq	-0.161562	VcDART	liquid	Screen_1
hofC	b0106	14252	assembly protein in type IV pilin biogenesis, transmembrane protein (NCBI)	setAIT027 VcDART_RBTnSeq	-0.146024	VcDART	liquid	Screen_1
hofC	b0106	14252	assembly protein in type IV pilin biogenesis, transmembrane protein (NCBI)	setAIT028 Mariner_RBTnSeq	-0.0494033	Mariner	liquid	Screen_1
hofC	b0106	14252	assembly protein in type IV pilin biogenesis, transmembrane protein (NCBI)	setAIT029 Mariner_RBTnSeq	0.552638	Mariner	liquid	Screen_1
hofB	b0107	14253	conserved protein with nucleoside triphosphate hydrolase domain (NCBI)	setAIT025 VcDART_RBTnSeq	0.140542	VcDART	liquid	Screen_1
hofB	b0107	14253	conserved protein with nucleoside triphosphate hydrolase domain (NCBI)	setAIT026 VcDART_RBTnSeq	-0.0627489	VcDART	liquid	Screen_1
hofB	b0107	14253	conserved protein with nucleoside triphosphate hydrolase domain (NCBI)	setAIT027 VcDART_RBTnSeq	0.0384519	VcDART	liquid	Screen_1
hofB	b0107	14253	conserved protein with nucleoside triphosphate hydrolase domain (NCBI)	setAIT028 Mariner_RBTnSeq	-0.00431987	Mariner	liquid	Screen_1
hofB	b0107	14253	conserved protein with nucleoside triphosphate hydrolase domain (NCBI)	setAIT029 Mariner_RBTnSeq	-0.0220331	Mariner	liquid	Screen_1
ppdD	b0108	14254	predicted major pilin subunit (NCBI)	setAIT025 VcDART_RBTnSeq	-0.291896	VcDART	liquid	Screen_1
ppdD	b0108	14254	predicted major pilin subunit (NCBI)	setAIT026 VcDART_RBTnSeq	0.0208436	VcDART	liquid	Screen_1
ppdD	b0108	14254	predicted major pilin subunit (NCBI)	setAIT027 VcDART_RBTnSeq	-0.3416	VcDART	liquid	Screen_1
ppdD	b0108	14254	predicted major pilin subunit (NCBI)	setAIT028 Mariner_RBTnSeq	0.0659946	Mariner	liquid	Screen_1
ppdD	b0108	14254	predicted major pilin subunit (NCBI)	setAIT029 Mariner_RBTnSeq	0.846176	Mariner	liquid	Screen_1
nadC	b0109	14255	nicotinate-nucleotide pyrophosphorylase (NCBI)	setAIT025 VcDART_RBTnSeq	-0.0222026	VcDART	liquid	Screen_1
nadC	b0109	14255	nicotinate-nucleotide pyrophosphorylase (NCBI)	setAIT026 VcDART_RBTnSeq	-0.0957009	VcDART	liquid	Screen_1
nadC	b0109	14255	nicotinate-nucleotide pyrophosphorylase (NCBI)	setAIT027 VcDART_RBTnSeq	0.261659	VcDART	liquid	Screen_1
nadC	b0109	14255	nicotinate-nucleotide pyrophosphorylase (NCBI)	setAIT028 Mariner_RBTnSeq	-0.0574904	Mariner	liquid	Screen_1
nadC	b0109	14255	nicotinate-nucleotide pyrophosphorylase (NCBI)	setAIT029 Mariner_RBTnSeq	0.359583	Mariner	liquid	Screen_1
ampD	b0110	14256	N-acetyl-anhydromuranmyl-L-alanine amidase (NCBI)	setAIT025 VcDART_RBTnSeq	-0.141444	VcDART	liquid	Screen_1
ampD	b0110	14256	N-acetyl-anhydromuranmyl-L-alanine amidase (NCBI)	setAIT026 VcDART_RBTnSeq	-0.0788684	VcDART	liquid	Screen_1
ampD	b0110	14256	N-acetyl-anhydromuranmyl-L-alanine amidase (NCBI)	setAIT027 VcDART_RBTnSeq	-0.376872	VcDART	liquid	Screen_1
ampD	b0110	14256	N-acetyl-anhydromuranmyl-L-alanine amidase (NCBI)	setAIT028 Mariner_RBTnSeq	-0.117185	Mariner	liquid	Screen_1
ampD	b0110	14256	N-acetyl-anhydromuranmyl-L-alanine amidase (NCBI)	setAIT029 Mariner_RBTnSeq	0.0966129	Mariner	liquid	Screen_1
ampE	b0111	14257	predicted inner membrane protein (NCBI)	setAIT025 VcDART_RBTnSeq	-0.205982	VcDART	liquid	Screen_1
ampE	b0111	14257	predicted inner membrane protein (NCBI)	setAIT026 VcDART_RBTnSeq	0.126775	VcDART	liquid	Screen_1
ampE	b0111	14257	predicted inner membrane protein (NCBI)	setAIT027 VcDART_RBTnSeq	-0.16771	VcDART	liquid	Screen_1
ampE	b0111	14257	predicted inner membrane protein (NCBI)	setAIT028 Mariner_RBTnSeq	-0.132934	Mariner	liquid	Screen_1
ampE	b0111	14257	predicted inner membrane protein (NCBI)	setAIT029 Mariner_RBTnSeq	0.0445644	Mariner	liquid	Screen_1
aroP	b0112	14258	aromatic amino acid transporter (NCBI)	setAIT025 VcDART_RBTnSeq	0.0451061	VcDART	liquid	Screen_1
aroP	b0112	14258	aromatic amino acid transporter (NCBI)	setAIT026 VcDART_RBTnSeq	-0.0861053	VcDART	liquid	Screen_1
aroP	b0112	14258	aromatic amino acid transporter (NCBI)	setAIT027 VcDART_RBTnSeq	0.0188382	VcDART	liquid	Screen_1
aroP	b0112	14258	aromatic amino acid transporter (NCBI)	setAIT028 Mariner_RBTnSeq	-0.0179408	Mariner	liquid	Screen_1
aroP	b0112	14258	aromatic amino acid transporter (NCBI)	setAIT029 Mariner_RBTnSeq	0.195495	Mariner	liquid	Screen_1
pdhR	b0113	14259	transcriptional regulator of pyruvate dehydrogenase complex (NCBI)	setAIT025 VcDART_RBTnSeq	-0.565675	VcDART	liquid	Screen_1
pdhR	b0113	14259	transcriptional regulator of pyruvate dehydrogenase complex (NCBI)	setAIT026 VcDART_RBTnSeq	-0.308358	VcDART	liquid	Screen_1
pdhR	b0113	14259	transcriptional regulator of pyruvate dehydrogenase complex (NCBI)	setAIT027 VcDART_RBTnSeq	0.0790671	VcDART	liquid	Screen_1
pdhR	b0113	14259	transcriptional regulator of pyruvate dehydrogenase complex (NCBI)	setAIT028 Mariner_RBTnSeq	-0.0213965	Mariner	liquid	Screen_1
pdhR	b0113	14259	transcriptional regulator of pyruvate dehydrogenase complex (NCBI)	setAIT029 Mariner_RBTnSeq	-0.446118	Mariner	liquid	Screen_1
yacH	b0117	14263	hypothetical protein (NCBI)	setAIT025 VcDART_RBTnSeq	0.198461	VcDART	liquid	Screen_1
yacH	b0117	14263	hypothetical protein (NCBI)	setAIT026 VcDART_RBTnSeq	0.0703673	VcDART	liquid	Screen_1
yacH	b0117	14263	hypothetical protein (NCBI)	setAIT027 VcDART_RBTnSeq	0.0309925	VcDART	liquid	Screen_1
yacH	b0117	14263	hypothetical protein (NCBI)	setAIT028 Mariner_RBTnSeq	0.0396672	Mariner	liquid	Screen_1
yacH	b0117	14263	hypothetical protein (NCBI)	setAIT029 Mariner_RBTnSeq	-0.183823	Mariner	liquid	Screen_1
yacL	b0119	14265	orf, hypothetical protein (VIMSS)	setAIT025 VcDART_RBTnSeq	-0.0576541	VcDART	liquid	Screen_1
yacL	b0119	14265	orf, hypothetical protein (VIMSS)	setAIT026 VcDART_RBTnSeq	0.290833	VcDART	liquid	Screen_1
yacL	b0119	14265	orf, hypothetical protein (VIMSS)	setAIT027 VcDART_RBTnSeq	-0.179924	VcDART	liquid	Screen_1
yacL	b0119	14265	orf, hypothetical protein (VIMSS)	setAIT028 Mariner_RBTnSeq	-0.394449	Mariner	liquid	Screen_1
yacL	b0119	14265	orf, hypothetical protein (VIMSS)	setAIT029 Mariner_RBTnSeq	0.366178	Mariner	liquid	Screen_1
speD	b0120	14266	S-adenosylmethionine decarboxylase proenzyme (NCBI)	setAIT025 VcDART_RBTnSeq	0.101881	VcDART	liquid	Screen_1
speD	b0120	14266	S-adenosylmethionine decarboxylase proenzyme (NCBI)	setAIT026 VcDART_RBTnSeq	0.300711	VcDART	liquid	Screen_1
speD	b0120	14266	S-adenosylmethionine decarboxylase proenzyme (NCBI)	setAIT027 VcDART_RBTnSeq	0.102901	VcDART	liquid	Screen_1
speD	b0120	14266	S-adenosylmethionine decarboxylase proenzyme (NCBI)	setAIT028 Mariner_RBTnSeq	0.0368883	Mariner	liquid	Screen_1
speD	b0120	14266	S-adenosylmethionine decarboxylase proenzyme (NCBI)	setAIT029 Mariner_RBTnSeq	-0.0549412	Mariner	liquid	Screen_1
speE	b0121	14267	spermidine synthase (NCBI)	setAIT025 VcDART_RBTnSeq	-0.359434	VcDART	liquid	Screen_1
speE	b0121	14267	spermidine synthase (NCBI)	setAIT026 VcDART_RBTnSeq	0.14673	VcDART	liquid	Screen_1
speE	b0121	14267	spermidine synthase (NCBI)	setAIT027 VcDART_RBTnSeq	-0.420382	VcDART	liquid	Screen_1
speE	b0121	14267	spermidine synthase (NCBI)	setAIT028 Mariner_RBTnSeq	-0.192016	Mariner	liquid	Screen_1
speE	b0121	14267	spermidine synthase (NCBI)	setAIT029 Mariner_RBTnSeq	0.214422	Mariner	liquid	Screen_1
yacC	b0122	14268	orf, hypothetical protein (VIMSS)	setAIT025 VcDART_RBTnSeq	-0.172834	VcDART	liquid	Screen_1
yacC	b0122	14268	orf, hypothetical protein (VIMSS)	setAIT026 VcDART_RBTnSeq	-0.457723	VcDART	liquid	Screen_1
yacC	b0122	14268	orf, hypothetical protein (VIMSS)	setAIT027 VcDART_RBTnSeq	-0.353674	VcDART	liquid	Screen_1
yacC	b0122	14268	orf, hypothetical protein (VIMSS)	setAIT028 Mariner_RBTnSeq	-0.0774962	Mariner	liquid	Screen_1
yacC	b0122	14268	orf, hypothetical protein (VIMSS)	setAIT029 Mariner_RBTnSeq	-1.07302	Mariner	liquid	Screen_1
cueO	b0123	14269	multicopper oxidase (laccase) (NCBI)	setAIT025 VcDART_RBTnSeq	0.279959	VcDART	liquid	Screen_1
cueO	b0123	14269	multicopper oxidase (laccase) (NCBI)	setAIT026 VcDART_RBTnSeq	-0.02822	VcDART	liquid	Screen_1
cueO	b0123	14269	multicopper oxidase (laccase) (NCBI)	setAIT027 VcDART_RBTnSeq	0.0959011	VcDART	liquid	Screen_1
cueO	b0123	14269	multicopper oxidase (laccase) (NCBI)	setAIT028 Mariner_RBTnSeq	0.0463976	Mariner	liquid	Screen_1
cueO	b0123	14269	multicopper oxidase (laccase) (NCBI)	setAIT029 Mariner_RBTnSeq	-0.253364	Mariner	liquid	Screen_1
gcd	b0124	14270	glucose dehydrogenase (NCBI)	setAIT025 VcDART_RBTnSeq	-0.065141	VcDART	liquid	Screen_1
gcd	b0124	14270	glucose dehydrogenase (NCBI)	setAIT026 VcDART_RBTnSeq	0.274692	VcDART	liquid	Screen_1
gcd	b0124	14270	glucose dehydrogenase (NCBI)	setAIT027 VcDART_RBTnSeq	0.162074	VcDART	liquid	Screen_1
gcd	b0124	14270	glucose dehydrogenase (NCBI)	setAIT028 Mariner_RBTnSeq	0.138177	Mariner	liquid	Screen_1
gcd	b0124	14270	glucose dehydrogenase (NCBI)	setAIT029 Mariner_RBTnSeq	-0.483777	Mariner	liquid	Screen_1
hpt	b0125	14271	hypoxanthine phosphoribosyltransferase (VIMSS)	setAIT025 VcDART_RBTnSeq	0.72378	VcDART	liquid	Screen_1
hpt	b0125	14271	hypoxanthine phosphoribosyltransferase (VIMSS)	setAIT026 VcDART_RBTnSeq	0.765244	VcDART	liquid	Screen_1
hpt	b0125	14271	hypoxanthine phosphoribosyltransferase (VIMSS)	setAIT027 VcDART_RBTnSeq	0.601743	VcDART	liquid	Screen_1
hpt	b0125	14271	hypoxanthine phosphoribosyltransferase (VIMSS)	setAIT028 Mariner_RBTnSeq	0.0348327	Mariner	liquid	Screen_1
hpt	b0125	14271	hypoxanthine phosphoribosyltransferase (VIMSS)	setAIT029 Mariner_RBTnSeq	-0.0910712	Mariner	liquid	Screen_1
yadG	b0127	14273	predicted transporter subunit: ATP-binding component of ABC superfamily (NCBI)	setAIT025 VcDART_RBTnSeq	-0.06436	VcDART	liquid	Screen_1
yadG	b0127	14273	predicted transporter subunit: ATP-binding component of ABC superfamily (NCBI)	setAIT026 VcDART_RBTnSeq	0.0444868	VcDART	liquid	Screen_1
yadG	b0127	14273	predicted transporter subunit: ATP-binding component of ABC superfamily (NCBI)	setAIT027 VcDART_RBTnSeq	0.0473867	VcDART	liquid	Screen_1
yadG	b0127	14273	predicted transporter subunit: ATP-binding component of ABC superfamily (NCBI)	setAIT028 Mariner_RBTnSeq	0.00632082	Mariner	liquid	Screen_1
yadG	b0127	14273	predicted transporter subunit: ATP-binding component of ABC superfamily (NCBI)	setAIT029 Mariner_RBTnSeq	-0.120583	Mariner	liquid	Screen_1
yadH	b0128	14274	predicted transporter subunit: membrane component of ABC superfamily (NCBI)	setAIT025 VcDART_RBTnSeq	0.443429	VcDART	liquid	Screen_1
yadH	b0128	14274	predicted transporter subunit: membrane component of ABC superfamily (NCBI)	setAIT026 VcDART_RBTnSeq	-0.489725	VcDART	liquid	Screen_1
yadH	b0128	14274	predicted transporter subunit: membrane component of ABC superfamily (NCBI)	setAIT027 VcDART_RBTnSeq	0.105587	VcDART	liquid	Screen_1
yadH	b0128	14274	predicted transporter subunit: membrane component of ABC superfamily (NCBI)	setAIT028 Mariner_RBTnSeq	-0.145956	Mariner	liquid	Screen_1
yadH	b0128	14274	predicted transporter subunit: membrane component of ABC superfamily (NCBI)	setAIT029 Mariner_RBTnSeq	0.709306	Mariner	liquid	Screen_1
yadI	b0129	14275	predicted PTS Enzyme IIA (NCBI)	setAIT025 VcDART_RBTnSeq	0.595685	VcDART	liquid	Screen_1
yadI	b0129	14275	predicted PTS Enzyme IIA (NCBI)	setAIT026 VcDART_RBTnSeq	-0.11551	VcDART	liquid	Screen_1
yadI	b0129	14275	predicted PTS Enzyme IIA (NCBI)	setAIT027 VcDART_RBTnSeq	-0.258489	VcDART	liquid	Screen_1
yadI	b0129	14275	predicted PTS Enzyme IIA (NCBI)	setAIT028 Mariner_RBTnSeq	0.227831	Mariner	liquid	Screen_1
yadI	b0129	14275	predicted PTS Enzyme IIA (NCBI)	setAIT029 Mariner_RBTnSeq	0.396216	Mariner	liquid	Screen_1
yadE	b0130	14276	predicted polysaccharide deacetylase lipoprotein (NCBI)	setAIT025 VcDART_RBTnSeq	-0.287249	VcDART	liquid	Screen_1
yadE	b0130	14276	predicted polysaccharide deacetylase lipoprotein (NCBI)	setAIT026 VcDART_RBTnSeq	-0.153893	VcDART	liquid	Screen_1
yadE	b0130	14276	predicted polysaccharide deacetylase lipoprotein (NCBI)	setAIT027 VcDART_RBTnSeq	-0.0146632	VcDART	liquid	Screen_1
yadE	b0130	14276	predicted polysaccharide deacetylase lipoprotein (NCBI)	setAIT028 Mariner_RBTnSeq	-0.0794842	Mariner	liquid	Screen_1
yadE	b0130	14276	predicted polysaccharide deacetylase lipoprotein (NCBI)	setAIT029 Mariner_RBTnSeq	-0.0992444	Mariner	liquid	Screen_1
panD	b0131	14277	aspartate 1-decarboxylase precursor (NCBI)	setAIT025 VcDART_RBTnSeq	0.580855	VcDART	liquid	Screen_1
panD	b0131	14277	aspartate 1-decarboxylase precursor (NCBI)	setAIT026 VcDART_RBTnSeq	-0.256938	VcDART	liquid	Screen_1
panD	b0131	14277	aspartate 1-decarboxylase precursor (NCBI)	setAIT027 VcDART_RBTnSeq	-0.599595	VcDART	liquid	Screen_1
panD	b0131	14277	aspartate 1-decarboxylase precursor (NCBI)	setAIT028 Mariner_RBTnSeq	-0.0406053	Mariner	liquid	Screen_1
panD	b0131	14277	aspartate 1-decarboxylase precursor (NCBI)	setAIT029 Mariner_RBTnSeq	1.42382	Mariner	liquid	Screen_1
yadD	b0132	14278	predicted transposase (NCBI)	setAIT025 VcDART_RBTnSeq	0.410528	VcDART	liquid	Screen_1
yadD	b0132	14278	predicted transposase (NCBI)	setAIT026 VcDART_RBTnSeq	-0.174726	VcDART	liquid	Screen_1
yadD	b0132	14278	predicted transposase (NCBI)	setAIT027 VcDART_RBTnSeq	-0.0828966	VcDART	liquid	Screen_1
yadD	b0132	14278	predicted transposase (NCBI)	setAIT028 Mariner_RBTnSeq	-0.150945	Mariner	liquid	Screen_1
yadD	b0132	14278	predicted transposase (NCBI)	setAIT029 Mariner_RBTnSeq	-0.364894	Mariner	liquid	Screen_1
panC	b0133	14279	pantoate--beta-alanine ligase (NCBI)	setAIT025 VcDART_RBTnSeq	0.00986214	VcDART	liquid	Screen_1
panC	b0133	14279	pantoate--beta-alanine ligase (NCBI)	setAIT026 VcDART_RBTnSeq	0.0466855	VcDART	liquid	Screen_1
panC	b0133	14279	pantoate--beta-alanine ligase (NCBI)	setAIT027 VcDART_RBTnSeq	0.301586	VcDART	liquid	Screen_1
panC	b0133	14279	pantoate--beta-alanine ligase (NCBI)	setAIT028 Mariner_RBTnSeq	-0.199862	Mariner	liquid	Screen_1
panC	b0133	14279	pantoate--beta-alanine ligase (NCBI)	setAIT029 Mariner_RBTnSeq	0.236387	Mariner	liquid	Screen_1
panB	b0134	14280	3-methyl-2-oxobutanoate hydroxymethyltransferase (NCBI)	setAIT025 VcDART_RBTnSeq	0.0247578	VcDART	liquid	Screen_1
panB	b0134	14280	3-methyl-2-oxobutanoate hydroxymethyltransferase (NCBI)	setAIT026 VcDART_RBTnSeq	-0.394981	VcDART	liquid	Screen_1
panB	b0134	14280	3-methyl-2-oxobutanoate hydroxymethyltransferase (NCBI)	setAIT027 VcDART_RBTnSeq	-0.00043937	VcDART	liquid	Screen_1
panB	b0134	14280	3-methyl-2-oxobutanoate hydroxymethyltransferase (NCBI)	setAIT028 Mariner_RBTnSeq	-0.0224624	Mariner	liquid	Screen_1
panB	b0134	14280	3-methyl-2-oxobutanoate hydroxymethyltransferase (NCBI)	setAIT029 Mariner_RBTnSeq	0.180863	Mariner	liquid	Screen_1
yadC	b0135	14281	predicted fimbrial-like adhesin protein (NCBI)	setAIT025 VcDART_RBTnSeq	-0.00741383	VcDART	liquid	Screen_1
yadC	b0135	14281	predicted fimbrial-like adhesin protein (NCBI)	setAIT026 VcDART_RBTnSeq	-0.102873	VcDART	liquid	Screen_1
yadC	b0135	14281	predicted fimbrial-like adhesin protein (NCBI)	setAIT027 VcDART_RBTnSeq	-0.152678	VcDART	liquid	Screen_1
yadC	b0135	14281	predicted fimbrial-like adhesin protein (NCBI)	setAIT028 Mariner_RBTnSeq	0.0295173	Mariner	liquid	Screen_1
yadC	b0135	14281	predicted fimbrial-like adhesin protein (NCBI)	setAIT029 Mariner_RBTnSeq	0.0501547	Mariner	liquid	Screen_1
yadK	b0136	14282	predicted fimbrial-like adhesin protein (NCBI)	setAIT025 VcDART_RBTnSeq	-0.600033	VcDART	liquid	Screen_1
yadK	b0136	14282	predicted fimbrial-like adhesin protein (NCBI)	setAIT026 VcDART_RBTnSeq	-0.0788863	VcDART	liquid	Screen_1
yadK	b0136	14282	predicted fimbrial-like adhesin protein (NCBI)	setAIT027 VcDART_RBTnSeq	-0.662375	VcDART	liquid	Screen_1
yadK	b0136	14282	predicted fimbrial-like adhesin protein (NCBI)	setAIT028 Mariner_RBTnSeq	-0.130192	Mariner	liquid	Screen_1
yadK	b0136	14282	predicted fimbrial-like adhesin protein (NCBI)	setAIT029 Mariner_RBTnSeq	-0.0283276	Mariner	liquid	Screen_1
yadL	b0137	14283	predicted fimbrial-like adhesin protein (NCBI)	setAIT025 VcDART_RBTnSeq	-0.33873	VcDART	liquid	Screen_1
yadL	b0137	14283	predicted fimbrial-like adhesin protein (NCBI)	setAIT026 VcDART_RBTnSeq	0.270556	VcDART	liquid	Screen_1
yadL	b0137	14283	predicted fimbrial-like adhesin protein (NCBI)	setAIT027 VcDART_RBTnSeq	-0.0593366	VcDART	liquid	Screen_1
yadL	b0137	14283	predicted fimbrial-like adhesin protein (NCBI)	setAIT028 Mariner_RBTnSeq	-0.0327451	Mariner	liquid	Screen_1
yadL	b0137	14283	predicted fimbrial-like adhesin protein (NCBI)	setAIT029 Mariner_RBTnSeq	0.262471	Mariner	liquid	Screen_1
yadM	b0138	14284	putative fimbrial-like protein (VIMSS)	setAIT025 VcDART_RBTnSeq	-0.570012	VcDART	liquid	Screen_1
yadM	b0138	14284	putative fimbrial-like protein (VIMSS)	setAIT026 VcDART_RBTnSeq	-0.0984266	VcDART	liquid	Screen_1
yadM	b0138	14284	putative fimbrial-like protein (VIMSS)	setAIT027 VcDART_RBTnSeq	-0.231235	VcDART	liquid	Screen_1
yadM	b0138	14284	putative fimbrial-like protein (VIMSS)	setAIT028 Mariner_RBTnSeq	0.172304	Mariner	liquid	Screen_1
yadM	b0138	14284	putative fimbrial-like protein (VIMSS)	setAIT029 Mariner_RBTnSeq	-0.050256	Mariner	liquid	Screen_1
htrE	b0139	14285	predicted outer membrane usher protein (NCBI)	setAIT025 VcDART_RBTnSeq	0.0515474	VcDART	liquid	Screen_1
htrE	b0139	14285	predicted outer membrane usher protein (NCBI)	setAIT026 VcDART_RBTnSeq	-0.066657	VcDART	liquid	Screen_1
htrE	b0139	14285	predicted outer membrane usher protein (NCBI)	setAIT027 VcDART_RBTnSeq	-0.227385	VcDART	liquid	Screen_1
htrE	b0139	14285	predicted outer membrane usher protein (NCBI)	setAIT028 Mariner_RBTnSeq	-0.00423752	Mariner	liquid	Screen_1
htrE	b0139	14285	predicted outer membrane usher protein (NCBI)	setAIT029 Mariner_RBTnSeq	0.0199336	Mariner	liquid	Screen_1
ecpD	b0140	14286	predicted periplasmic pilin chaperone (NCBI)	setAIT025 VcDART_RBTnSeq	0.127878	VcDART	liquid	Screen_1
ecpD	b0140	14286	predicted periplasmic pilin chaperone (NCBI)	setAIT026 VcDART_RBTnSeq	-0.0510241	VcDART	liquid	Screen_1
ecpD	b0140	14286	predicted periplasmic pilin chaperone (NCBI)	setAIT027 VcDART_RBTnSeq	-0.102358	VcDART	liquid	Screen_1
ecpD	b0140	14286	predicted periplasmic pilin chaperone (NCBI)	setAIT028 Mariner_RBTnSeq	0.0237582	Mariner	liquid	Screen_1
ecpD	b0140	14286	predicted periplasmic pilin chaperone (NCBI)	setAIT029 Mariner_RBTnSeq	-0.355217	Mariner	liquid	Screen_1
yadN	b0141	14287	predicted fimbrial-like adhesin protein (NCBI)	setAIT025 VcDART_RBTnSeq	-0.176432	VcDART	liquid	Screen_1
yadN	b0141	14287	predicted fimbrial-like adhesin protein (NCBI)	setAIT026 VcDART_RBTnSeq	-0.371107	VcDART	liquid	Screen_1
yadN	b0141	14287	predicted fimbrial-like adhesin protein (NCBI)	setAIT027 VcDART_RBTnSeq	-0.0711707	VcDART	liquid	Screen_1
yadN	b0141	14287	predicted fimbrial-like adhesin protein (NCBI)	setAIT028 Mariner_RBTnSeq	-0.183723	Mariner	liquid	Screen_1
yadN	b0141	14287	predicted fimbrial-like adhesin protein (NCBI)	setAIT029 Mariner_RBTnSeq	-0.519765	Mariner	liquid	Screen_1
pcnB	b0143	14289	poly(A) polymerase I (VIMSS)	setAIT025 VcDART_RBTnSeq	-0.841915	VcDART	liquid	Screen_1
pcnB	b0143	14289	poly(A) polymerase I (VIMSS)	setAIT026 VcDART_RBTnSeq	-0.386787	VcDART	liquid	Screen_1
pcnB	b0143	14289	poly(A) polymerase I (VIMSS)	setAIT027 VcDART_RBTnSeq	-1.18855	VcDART	liquid	Screen_1
pcnB	b0143	14289	poly(A) polymerase I (VIMSS)	setAIT028 Mariner_RBTnSeq	-0.959507	Mariner	liquid	Screen_1
pcnB	b0143	14289	poly(A) polymerase I (VIMSS)	setAIT029 Mariner_RBTnSeq	-0.137176	Mariner	liquid	Screen_1
yadB	b0144	14290	glutamyl-Q tRNA(Asp) synthetase (RefSeq)	setAIT025 VcDART_RBTnSeq	-0.542311	VcDART	liquid	Screen_1
yadB	b0144	14290	glutamyl-Q tRNA(Asp) synthetase (RefSeq)	setAIT026 VcDART_RBTnSeq	-0.00170495	VcDART	liquid	Screen_1
yadB	b0144	14290	glutamyl-Q tRNA(Asp) synthetase (RefSeq)	setAIT027 VcDART_RBTnSeq	-0.461935	VcDART	liquid	Screen_1
yadB	b0144	14290	glutamyl-Q tRNA(Asp) synthetase (RefSeq)	setAIT028 Mariner_RBTnSeq	-0.279328	Mariner	liquid	Screen_1
yadB	b0144	14290	glutamyl-Q tRNA(Asp) synthetase (RefSeq)	setAIT029 Mariner_RBTnSeq	0.325112	Mariner	liquid	Screen_1
dksA	b0145	14291	DNA-binding transcriptional regulator of rRNA transcription, DnaK suppressor protein (NCBI)	setAIT025 VcDART_RBTnSeq	-2.17442	VcDART	liquid	Screen_1
dksA	b0145	14291	DNA-binding transcriptional regulator of rRNA transcription, DnaK suppressor protein (NCBI)	setAIT026 VcDART_RBTnSeq	-1.50618	VcDART	liquid	Screen_1
dksA	b0145	14291	DNA-binding transcriptional regulator of rRNA transcription, DnaK suppressor protein (NCBI)	setAIT027 VcDART_RBTnSeq	-1.78333	VcDART	liquid	Screen_1
dksA	b0145	14291	DNA-binding transcriptional regulator of rRNA transcription, DnaK suppressor protein (NCBI)	setAIT028 Mariner_RBTnSeq	-0.518631	Mariner	liquid	Screen_1
dksA	b0145	14291	DNA-binding transcriptional regulator of rRNA transcription, DnaK suppressor protein (NCBI)	setAIT029 Mariner_RBTnSeq	-1.97746	Mariner	liquid	Screen_1
sfsA	b0146	14292	sugar fermentation stimulation protein A (NCBI)	setAIT025 VcDART_RBTnSeq	0.552361	VcDART	liquid	Screen_1
sfsA	b0146	14292	sugar fermentation stimulation protein A (NCBI)	setAIT026 VcDART_RBTnSeq	0.39452	VcDART	liquid	Screen_1
sfsA	b0146	14292	sugar fermentation stimulation protein A (NCBI)	setAIT027 VcDART_RBTnSeq	0.574432	VcDART	liquid	Screen_1
sfsA	b0146	14292	sugar fermentation stimulation protein A (NCBI)	setAIT028 Mariner_RBTnSeq	0.43575	Mariner	liquid	Screen_1
sfsA	b0146	14292	sugar fermentation stimulation protein A (NCBI)	setAIT029 Mariner_RBTnSeq	0.0958142	Mariner	liquid	Screen_1
yadP	b0147	14293	orf, hypothetical protein (VIMSS)	setAIT025 VcDART_RBTnSeq	-0.0271523	VcDART	liquid	Screen_1
yadP	b0147	14293	orf, hypothetical protein (VIMSS)	setAIT026 VcDART_RBTnSeq	-0.0932496	VcDART	liquid	Screen_1
yadP	b0147	14293	orf, hypothetical protein (VIMSS)	setAIT027 VcDART_RBTnSeq	0.12398	VcDART	liquid	Screen_1
yadP	b0147	14293	orf, hypothetical protein (VIMSS)	setAIT028 Mariner_RBTnSeq	-0.21839	Mariner	liquid	Screen_1
yadP	b0147	14293	orf, hypothetical protein (VIMSS)	setAIT029 Mariner_RBTnSeq	-0.1	Mariner	liquid	Screen_1
hrpB	b0148	14294	helicase, ATP-dependent (VIMSS)	setAIT025 VcDART_RBTnSeq	-0.0888984	VcDART	liquid	Screen_1
hrpB	b0148	14294	helicase, ATP-dependent (VIMSS)	setAIT026 VcDART_RBTnSeq	0.115067	VcDART	liquid	Screen_1
hrpB	b0148	14294	helicase, ATP-dependent (VIMSS)	setAIT027 VcDART_RBTnSeq	0.00714513	VcDART	liquid	Screen_1
hrpB	b0148	14294	helicase, ATP-dependent (VIMSS)	setAIT028 Mariner_RBTnSeq	-0.010708	Mariner	liquid	Screen_1
hrpB	b0148	14294	helicase, ATP-dependent (VIMSS)	setAIT029 Mariner_RBTnSeq	-0.218559	Mariner	liquid	Screen_1
mrcB	b0149	14295	penicillin-binding protein 1b (NCBI)	setAIT025 VcDART_RBTnSeq	-1.53117	VcDART	liquid	Screen_1
mrcB	b0149	14295	penicillin-binding protein 1b (NCBI)	setAIT026 VcDART_RBTnSeq	-1.58985	VcDART	liquid	Screen_1
mrcB	b0149	14295	penicillin-binding protein 1b (NCBI)	setAIT027 VcDART_RBTnSeq	-1.67211	VcDART	liquid	Screen_1
mrcB	b0149	14295	penicillin-binding protein 1b (NCBI)	setAIT028 Mariner_RBTnSeq	-1.8	Mariner	liquid	Screen_1
mrcB	b0149	14295	penicillin-binding protein 1b (NCBI)	setAIT029 Mariner_RBTnSeq	-1.24789	Mariner	liquid	Screen_1
fhuA	b0150	14296	ferrichrome outer membrane transporter (NCBI)	setAIT025 VcDART_RBTnSeq	0.0989707	VcDART	liquid	Screen_1
fhuA	b0150	14296	ferrichrome outer membrane transporter (NCBI)	setAIT026 VcDART_RBTnSeq	0.070807	VcDART	liquid	Screen_1
fhuA	b0150	14296	ferrichrome outer membrane transporter (NCBI)	setAIT027 VcDART_RBTnSeq	-0.166314	VcDART	liquid	Screen_1
fhuA	b0150	14296	ferrichrome outer membrane transporter (NCBI)	setAIT028 Mariner_RBTnSeq	-0.00034751	Mariner	liquid	Screen_1
fhuA	b0150	14296	ferrichrome outer membrane transporter (NCBI)	setAIT029 Mariner_RBTnSeq	0.383839	Mariner	liquid	Screen_1
fhuC	b0151	14297	iron-hydroxamate transporter subunit (NCBI)	setAIT025 VcDART_RBTnSeq	-0.0898726	VcDART	liquid	Screen_1
fhuC	b0151	14297	iron-hydroxamate transporter subunit (NCBI)	setAIT026 VcDART_RBTnSeq	-0.0667674	VcDART	liquid	Screen_1
fhuC	b0151	14297	iron-hydroxamate transporter subunit (NCBI)	setAIT027 VcDART_RBTnSeq	0.342731	VcDART	liquid	Screen_1
fhuC	b0151	14297	iron-hydroxamate transporter subunit (NCBI)	setAIT028 Mariner_RBTnSeq	0.20391	Mariner	liquid	Screen_1
fhuC	b0151	14297	iron-hydroxamate transporter subunit (NCBI)	setAIT029 Mariner_RBTnSeq	0.017174	Mariner	liquid	Screen_1
fhuD	b0152	14298	iron-hydroxamate transporter subunit (NCBI)	setAIT025 VcDART_RBTnSeq	0.219775	VcDART	liquid	Screen_1
fhuD	b0152	14298	iron-hydroxamate transporter subunit (NCBI)	setAIT026 VcDART_RBTnSeq	0.226387	VcDART	liquid	Screen_1
fhuD	b0152	14298	iron-hydroxamate transporter subunit (NCBI)	setAIT027 VcDART_RBTnSeq	-0.35335	VcDART	liquid	Screen_1
fhuD	b0152	14298	iron-hydroxamate transporter subunit (NCBI)	setAIT028 Mariner_RBTnSeq	0.0692549	Mariner	liquid	Screen_1
fhuD	b0152	14298	iron-hydroxamate transporter subunit (NCBI)	setAIT029 Mariner_RBTnSeq	0.435292	Mariner	liquid	Screen_1
fhuB	b0153	14299	fused iron-hydroxamate transporter subunits of ABC superfamily: membrane components (NCBI)	setAIT025 VcDART_RBTnSeq	-0.00142257	VcDART	liquid	Screen_1
fhuB	b0153	14299	fused iron-hydroxamate transporter subunits of ABC superfamily: membrane components (NCBI)	setAIT026 VcDART_RBTnSeq	-0.27727	VcDART	liquid	Screen_1
fhuB	b0153	14299	fused iron-hydroxamate transporter subunits of ABC superfamily: membrane components (NCBI)	setAIT027 VcDART_RBTnSeq	-0.0378682	VcDART	liquid	Screen_1
fhuB	b0153	14299	fused iron-hydroxamate transporter subunits of ABC superfamily: membrane components (NCBI)	setAIT028 Mariner_RBTnSeq	-0.0622472	Mariner	liquid	Screen_1
fhuB	b0153	14299	fused iron-hydroxamate transporter subunits of ABC superfamily: membrane components (NCBI)	setAIT029 Mariner_RBTnSeq	-0.202883	Mariner	liquid	Screen_1
clcA	b0155	14301	chloride channel protein (NCBI)	setAIT025 VcDART_RBTnSeq	0.262266	VcDART	liquid	Screen_1
clcA	b0155	14301	chloride channel protein (NCBI)	setAIT026 VcDART_RBTnSeq	0.207655	VcDART	liquid	Screen_1
clcA	b0155	14301	chloride channel protein (NCBI)	setAIT027 VcDART_RBTnSeq	0.0863561	VcDART	liquid	Screen_1
clcA	b0155	14301	chloride channel protein (NCBI)	setAIT028 Mariner_RBTnSeq	-0.0159556	Mariner	liquid	Screen_1
clcA	b0155	14301	chloride channel protein (NCBI)	setAIT029 Mariner_RBTnSeq	0.0800798	Mariner	liquid	Screen_1
yadS	b0157	14303	conserved inner membrane protein (NCBI)	setAIT025 VcDART_RBTnSeq	-0.561693	VcDART	liquid	Screen_1
yadS	b0157	14303	conserved inner membrane protein (NCBI)	setAIT026 VcDART_RBTnSeq	0.0353826	VcDART	liquid	Screen_1
yadS	b0157	14303	conserved inner membrane protein (NCBI)	setAIT027 VcDART_RBTnSeq	-0.134212	VcDART	liquid	Screen_1
yadS	b0157	14303	conserved inner membrane protein (NCBI)	setAIT028 Mariner_RBTnSeq	0.349095	Mariner	liquid	Screen_1
yadS	b0157	14303	conserved inner membrane protein (NCBI)	setAIT029 Mariner_RBTnSeq	-0.605767	Mariner	liquid	Screen_1
btuF	b0158	14304	vitamin B12-transporter protein BtuF (NCBI)	setAIT025 VcDART_RBTnSeq	0.163801	VcDART	liquid	Screen_1
btuF	b0158	14304	vitamin B12-transporter protein BtuF (NCBI)	setAIT026 VcDART_RBTnSeq	-0.190045	VcDART	liquid	Screen_1
btuF	b0158	14304	vitamin B12-transporter protein BtuF (NCBI)	setAIT027 VcDART_RBTnSeq	-0.604747	VcDART	liquid	Screen_1
btuF	b0158	14304	vitamin B12-transporter protein BtuF (NCBI)	setAIT028 Mariner_RBTnSeq	-0.134495	Mariner	liquid	Screen_1
btuF	b0158	14304	vitamin B12-transporter protein BtuF (NCBI)	setAIT029 Mariner_RBTnSeq	0.538319	Mariner	liquid	Screen_1
dgt	b0160	14306	deoxyguanosinetriphosphate triphosphohydrolase (NCBI)	setAIT025 VcDART_RBTnSeq	0.0351186	VcDART	liquid	Screen_1
dgt	b0160	14306	deoxyguanosinetriphosphate triphosphohydrolase (NCBI)	setAIT026 VcDART_RBTnSeq	0.145521	VcDART	liquid	Screen_1
dgt	b0160	14306	deoxyguanosinetriphosphate triphosphohydrolase (NCBI)	setAIT027 VcDART_RBTnSeq	-0.0133297	VcDART	liquid	Screen_1
dgt	b0160	14306	deoxyguanosinetriphosphate triphosphohydrolase (NCBI)	setAIT028 Mariner_RBTnSeq	-0.000502685	Mariner	liquid	Screen_1
dgt	b0160	14306	deoxyguanosinetriphosphate triphosphohydrolase (NCBI)	setAIT029 Mariner_RBTnSeq	0.171886	Mariner	liquid	Screen_1
degP	b0161	14307	serine endoprotease (protease Do), membrane-associated (NCBI)	setAIT025 VcDART_RBTnSeq	-0.484864	VcDART	liquid	Screen_1
degP	b0161	14307	serine endoprotease (protease Do), membrane-associated (NCBI)	setAIT026 VcDART_RBTnSeq	-0.433845	VcDART	liquid	Screen_1
degP	b0161	14307	serine endoprotease (protease Do), membrane-associated (NCBI)	setAIT027 VcDART_RBTnSeq	-0.509109	VcDART	liquid	Screen_1
degP	b0161	14307	serine endoprotease (protease Do), membrane-associated (NCBI)	setAIT028 Mariner_RBTnSeq	-0.400889	Mariner	liquid	Screen_1
degP	b0161	14307	serine endoprotease (protease Do), membrane-associated (NCBI)	setAIT029 Mariner_RBTnSeq	-0.86917	Mariner	liquid	Screen_1
yaeG	b0162	14308	orf, hypothetical protein (VIMSS)	setAIT025 VcDART_RBTnSeq	0.399784	VcDART	liquid	Screen_1
yaeG	b0162	14308	orf, hypothetical protein (VIMSS)	setAIT026 VcDART_RBTnSeq	-0.321894	VcDART	liquid	Screen_1
yaeG	b0162	14308	orf, hypothetical protein (VIMSS)	setAIT027 VcDART_RBTnSeq	-0.270844	VcDART	liquid	Screen_1
yaeG	b0162	14308	orf, hypothetical protein (VIMSS)	setAIT028 Mariner_RBTnSeq	-0.0439354	Mariner	liquid	Screen_1
yaeG	b0162	14308	orf, hypothetical protein (VIMSS)	setAIT029 Mariner_RBTnSeq	-0.128645	Mariner	liquid	Screen_1
yaeH	b0163	14309	hypothetical protein (NCBI)	setAIT025 VcDART_RBTnSeq	-0.329406	VcDART	liquid	Screen_1
yaeH	b0163	14309	hypothetical protein (NCBI)	setAIT026 VcDART_RBTnSeq	-0.355398	VcDART	liquid	Screen_1
yaeH	b0163	14309	hypothetical protein (NCBI)	setAIT027 VcDART_RBTnSeq	0.282335	VcDART	liquid	Screen_1
yaeH	b0163	14309	hypothetical protein (NCBI)	setAIT028 Mariner_RBTnSeq	-0.155604	Mariner	liquid	Screen_1
yaeH	b0163	14309	hypothetical protein (NCBI)	setAIT029 Mariner_RBTnSeq	-0.268789	Mariner	liquid	Screen_1
yaeI	b0164	14310	orf, hypothetical protein (VIMSS)	setAIT025 VcDART_RBTnSeq	0.272092	VcDART	liquid	Screen_1
yaeI	b0164	14310	orf, hypothetical protein (VIMSS)	setAIT026 VcDART_RBTnSeq	-0.429539	VcDART	liquid	Screen_1
yaeI	b0164	14310	orf, hypothetical protein (VIMSS)	setAIT027 VcDART_RBTnSeq	0.0923468	VcDART	liquid	Screen_1
yaeI	b0164	14310	orf, hypothetical protein (VIMSS)	setAIT028 Mariner_RBTnSeq	0.20187	Mariner	liquid	Screen_1
yaeI	b0164	14310	orf, hypothetical protein (VIMSS)	setAIT029 Mariner_RBTnSeq	-0.491002	Mariner	liquid	Screen_1
glnD	b0167	14313	PII uridylyl-transferase (NCBI)	setAIT025 VcDART_RBTnSeq	1.13422	VcDART	liquid	Screen_1
glnD	b0167	14313	PII uridylyl-transferase (NCBI)	setAIT026 VcDART_RBTnSeq	0.143121	VcDART	liquid	Screen_1
glnD	b0167	14313	PII uridylyl-transferase (NCBI)	setAIT027 VcDART_RBTnSeq	-1.07799	VcDART	liquid	Screen_1
glnD	b0167	14313	PII uridylyl-transferase (NCBI)	setAIT028 Mariner_RBTnSeq	-1.02036	Mariner	liquid	Screen_1
glnD	b0167	14313	PII uridylyl-transferase (NCBI)	setAIT029 Mariner_RBTnSeq	0.789695	Mariner	liquid	Screen_1
hlpA	b0178	14324	periplasmic chaperone (NCBI)	setAIT025 VcDART_RBTnSeq	0.486383	VcDART	liquid	Screen_1
hlpA	b0178	14324	periplasmic chaperone (NCBI)	setAIT026 VcDART_RBTnSeq	0.0536435	VcDART	liquid	Screen_1
hlpA	b0178	14324	periplasmic chaperone (NCBI)	setAIT027 VcDART_RBTnSeq	-0.140936	VcDART	liquid	Screen_1
hlpA	b0178	14324	periplasmic chaperone (NCBI)	setAIT028 Mariner_RBTnSeq	-0.416248	Mariner	liquid	Screen_1
hlpA	b0178	14324	periplasmic chaperone (NCBI)	setAIT029 Mariner_RBTnSeq	-0.320449	Mariner	liquid	Screen_1
rnhB	b0183	14329	ribonuclease HII (NCBI)	setAIT025 VcDART_RBTnSeq	0.277209	VcDART	liquid	Screen_1
rnhB	b0183	14329	ribonuclease HII (NCBI)	setAIT026 VcDART_RBTnSeq	-0.180634	VcDART	liquid	Screen_1
rnhB	b0183	14329	ribonuclease HII (NCBI)	setAIT027 VcDART_RBTnSeq	0.448268	VcDART	liquid	Screen_1
rnhB	b0183	14329	ribonuclease HII (NCBI)	setAIT028 Mariner_RBTnSeq	0.113433	Mariner	liquid	Screen_1
rnhB	b0183	14329	ribonuclease HII (NCBI)	setAIT029 Mariner_RBTnSeq	-0.529491	Mariner	liquid	Screen_1
ldcC	b0186	14332	lysine decarboxylase 2, constitutive (NCBI)	setAIT025 VcDART_RBTnSeq	0.339889	VcDART	liquid	Screen_1
ldcC	b0186	14332	lysine decarboxylase 2, constitutive (NCBI)	setAIT026 VcDART_RBTnSeq	0.0932086	VcDART	liquid	Screen_1
ldcC	b0186	14332	lysine decarboxylase 2, constitutive (NCBI)	setAIT027 VcDART_RBTnSeq	0.0841316	VcDART	liquid	Screen_1
ldcC	b0186	14332	lysine decarboxylase 2, constitutive (NCBI)	setAIT028 Mariner_RBTnSeq	0.185106	Mariner	liquid	Screen_1
ldcC	b0186	14332	lysine decarboxylase 2, constitutive (NCBI)	setAIT029 Mariner_RBTnSeq	0.156847	Mariner	liquid	Screen_1
yaeR	b0187	14333	orf, hypothetical protein (VIMSS)	setAIT025 VcDART_RBTnSeq	0.194187	VcDART	liquid	Screen_1
yaeR	b0187	14333	orf, hypothetical protein (VIMSS)	setAIT026 VcDART_RBTnSeq	-0.102778	VcDART	liquid	Screen_1
yaeR	b0187	14333	orf, hypothetical protein (VIMSS)	setAIT027 VcDART_RBTnSeq	0.0986362	VcDART	liquid	Screen_1
yaeR	b0187	14333	orf, hypothetical protein (VIMSS)	setAIT028 Mariner_RBTnSeq	-0.651972	Mariner	liquid	Screen_1
yaeR	b0187	14333	orf, hypothetical protein (VIMSS)	setAIT029 Mariner_RBTnSeq	-0.554557	Mariner	liquid	Screen_1
yaeO	b0189	14335	orf, hypothetical protein (VIMSS)	setAIT025 VcDART_RBTnSeq	-0.831172	VcDART	liquid	Screen_1
yaeO	b0189	14335	orf, hypothetical protein (VIMSS)	setAIT026 VcDART_RBTnSeq	-0.166938	VcDART	liquid	Screen_1
yaeO	b0189	14335	orf, hypothetical protein (VIMSS)	setAIT027 VcDART_RBTnSeq	-0.32834	VcDART	liquid	Screen_1
yaeO	b0189	14335	orf, hypothetical protein (VIMSS)	setAIT028 Mariner_RBTnSeq	-0.355523	Mariner	liquid	Screen_1
yaeO	b0189	14335	orf, hypothetical protein (VIMSS)	setAIT029 Mariner_RBTnSeq	-0.105662	Mariner	liquid	Screen_1
yaeQ	b0190	14336	hypothetical protein (NCBI)	setAIT025 VcDART_RBTnSeq	0.800068	VcDART	liquid	Screen_1
yaeQ	b0190	14336	hypothetical protein (NCBI)	setAIT026 VcDART_RBTnSeq	0.0816856	VcDART	liquid	Screen_1
yaeQ	b0190	14336	hypothetical protein (NCBI)	setAIT027 VcDART_RBTnSeq	0.478124	VcDART	liquid	Screen_1
yaeQ	b0190	14336	hypothetical protein (NCBI)	setAIT028 Mariner_RBTnSeq	0.0679109	Mariner	liquid	Screen_1
yaeQ	b0190	14336	hypothetical protein (NCBI)	setAIT029 Mariner_RBTnSeq	-0.206865	Mariner	liquid	Screen_1
yaeJ	b0191	14337	hypothetical protein (NCBI)	setAIT025 VcDART_RBTnSeq	-0.474268	VcDART	liquid	Screen_1
yaeJ	b0191	14337	hypothetical protein (NCBI)	setAIT026 VcDART_RBTnSeq	-0.0805277	VcDART	liquid	Screen_1
yaeJ	b0191	14337	hypothetical protein (NCBI)	setAIT027 VcDART_RBTnSeq	-1.00381	VcDART	liquid	Screen_1
yaeJ	b0191	14337	hypothetical protein (NCBI)	setAIT028 Mariner_RBTnSeq	-0.146334	Mariner	liquid	Screen_1
yaeJ	b0191	14337	hypothetical protein (NCBI)	setAIT029 Mariner_RBTnSeq	0.615505	Mariner	liquid	Screen_1
nlpE	b0192	14338	lipoprotein involved with copper homeostasis and adhesion (NCBI)	setAIT025 VcDART_RBTnSeq	0.0790957	VcDART	liquid	Screen_1
nlpE	b0192	14338	lipoprotein involved with copper homeostasis and adhesion (NCBI)	setAIT026 VcDART_RBTnSeq	0.0440054	VcDART	liquid	Screen_1
nlpE	b0192	14338	lipoprotein involved with copper homeostasis and adhesion (NCBI)	setAIT027 VcDART_RBTnSeq	-0.0589019	VcDART	liquid	Screen_1
nlpE	b0192	14338	lipoprotein involved with copper homeostasis and adhesion (NCBI)	setAIT028 Mariner_RBTnSeq	-0.282433	Mariner	liquid	Screen_1
nlpE	b0192	14338	lipoprotein involved with copper homeostasis and adhesion (NCBI)	setAIT029 Mariner_RBTnSeq	0.130083	Mariner	liquid	Screen_1
yaeF	b0193	14339	orf, hypothetical protein (VIMSS)	setAIT025 VcDART_RBTnSeq	-0.00977981	VcDART	liquid	Screen_1
yaeF	b0193	14339	orf, hypothetical protein (VIMSS)	setAIT026 VcDART_RBTnSeq	0.0410308	VcDART	liquid	Screen_1
yaeF	b0193	14339	orf, hypothetical protein (VIMSS)	setAIT027 VcDART_RBTnSeq	-0.166479	VcDART	liquid	Screen_1
yaeF	b0193	14339	orf, hypothetical protein (VIMSS)	setAIT028 Mariner_RBTnSeq	0.120766	Mariner	liquid	Screen_1
yaeF	b0193	14339	orf, hypothetical protein (VIMSS)	setAIT029 Mariner_RBTnSeq	-0.0875675	Mariner	liquid	Screen_1
yaeB	b0195	14341	hypothetical protein (NCBI)	setAIT025 VcDART_RBTnSeq	0.206108	VcDART	liquid	Screen_1
yaeB	b0195	14341	hypothetical protein (NCBI)	setAIT026 VcDART_RBTnSeq	-0.276425	VcDART	liquid	Screen_1
yaeB	b0195	14341	hypothetical protein (NCBI)	setAIT027 VcDART_RBTnSeq	0.420489	VcDART	liquid	Screen_1
yaeB	b0195	14341	hypothetical protein (NCBI)	setAIT028 Mariner_RBTnSeq	0.132833	Mariner	liquid	Screen_1
yaeB	b0195	14341	hypothetical protein (NCBI)	setAIT029 Mariner_RBTnSeq	0.505348	Mariner	liquid	Screen_1
rcsF	b0196	14342	predicted outer membrane protein, signal (NCBI)	setAIT025 VcDART_RBTnSeq	0.0745173	VcDART	liquid	Screen_1
rcsF	b0196	14342	predicted outer membrane protein, signal (NCBI)	setAIT026 VcDART_RBTnSeq	-0.295323	VcDART	liquid	Screen_1
rcsF	b0196	14342	predicted outer membrane protein, signal (NCBI)	setAIT027 VcDART_RBTnSeq	0.552635	VcDART	liquid	Screen_1
rcsF	b0196	14342	predicted outer membrane protein, signal (NCBI)	setAIT028 Mariner_RBTnSeq	-0.384264	Mariner	liquid	Screen_1
rcsF	b0196	14342	predicted outer membrane protein, signal (NCBI)	setAIT029 Mariner_RBTnSeq	-0.289077	Mariner	liquid	Screen_1
metQ	b0197	14343	DL-methionine transporter subunit (NCBI)	setAIT025 VcDART_RBTnSeq	-0.404622	VcDART	liquid	Screen_1
metQ	b0197	14343	DL-methionine transporter subunit (NCBI)	setAIT026 VcDART_RBTnSeq	-0.113065	VcDART	liquid	Screen_1
metQ	b0197	14343	DL-methionine transporter subunit (NCBI)	setAIT027 VcDART_RBTnSeq	-0.266597	VcDART	liquid	Screen_1
metQ	b0197	14343	DL-methionine transporter subunit (NCBI)	setAIT028 Mariner_RBTnSeq	-0.140481	Mariner	liquid	Screen_1
metQ	b0197	14343	DL-methionine transporter subunit (NCBI)	setAIT029 Mariner_RBTnSeq	-0.301164	Mariner	liquid	Screen_1
metI	b0198	14344	DL-methionine transporter subunit (NCBI)	setAIT025 VcDART_RBTnSeq	0.419467	VcDART	liquid	Screen_1
metI	b0198	14344	DL-methionine transporter subunit (NCBI)	setAIT026 VcDART_RBTnSeq	0.206429	VcDART	liquid	Screen_1
metI	b0198	14344	DL-methionine transporter subunit (NCBI)	setAIT027 VcDART_RBTnSeq	0.00995685	VcDART	liquid	Screen_1
metI	b0198	14344	DL-methionine transporter subunit (NCBI)	setAIT028 Mariner_RBTnSeq	0.279724	Mariner	liquid	Screen_1
metI	b0198	14344	DL-methionine transporter subunit (NCBI)	setAIT029 Mariner_RBTnSeq	0.277027	Mariner	liquid	Screen_1
metN	b0199	14345	DL-methionine transporter subunit (NCBI)	setAIT025 VcDART_RBTnSeq	0.120345	VcDART	liquid	Screen_1
metN	b0199	14345	DL-methionine transporter subunit (NCBI)	setAIT026 VcDART_RBTnSeq	0.0233721	VcDART	liquid	Screen_1
metN	b0199	14345	DL-methionine transporter subunit (NCBI)	setAIT027 VcDART_RBTnSeq	0.297203	VcDART	liquid	Screen_1
metN	b0199	14345	DL-methionine transporter subunit (NCBI)	setAIT028 Mariner_RBTnSeq	0.0485054	Mariner	liquid	Screen_1
metN	b0199	14345	DL-methionine transporter subunit (NCBI)	setAIT029 Mariner_RBTnSeq	0.246452	Mariner	liquid	Screen_1
dkgB	b0207	14347	2,5-diketo-D-gluconate reductase B (NCBI)	setAIT025 VcDART_RBTnSeq	-0.513531	VcDART	liquid	Screen_1
dkgB	b0207	14347	2,5-diketo-D-gluconate reductase B (NCBI)	setAIT026 VcDART_RBTnSeq	0.181805	VcDART	liquid	Screen_1
dkgB	b0207	14347	2,5-diketo-D-gluconate reductase B (NCBI)	setAIT027 VcDART_RBTnSeq	0.134834	VcDART	liquid	Screen_1
dkgB	b0207	14347	2,5-diketo-D-gluconate reductase B (NCBI)	setAIT028 Mariner_RBTnSeq	0.124658	Mariner	liquid	Screen_1
dkgB	b0207	14347	2,5-diketo-D-gluconate reductase B (NCBI)	setAIT029 Mariner_RBTnSeq	0.354905	Mariner	liquid	Screen_1
yafC	b0208	14348	predicted DNA-binding transcriptional regulator (NCBI)	setAIT025 VcDART_RBTnSeq	0.149552	VcDART	liquid	Screen_1
yafC	b0208	14348	predicted DNA-binding transcriptional regulator (NCBI)	setAIT026 VcDART_RBTnSeq	0.1437	VcDART	liquid	Screen_1
yafC	b0208	14348	predicted DNA-binding transcriptional regulator (NCBI)	setAIT027 VcDART_RBTnSeq	-0.132908	VcDART	liquid	Screen_1
yafC	b0208	14348	predicted DNA-binding transcriptional regulator (NCBI)	setAIT028 Mariner_RBTnSeq	0.405979	Mariner	liquid	Screen_1
yafC	b0208	14348	predicted DNA-binding transcriptional regulator (NCBI)	setAIT029 Mariner_RBTnSeq	-0.329761	Mariner	liquid	Screen_1
yafD	b0209	14349	hypothetical protein (NCBI)	setAIT025 VcDART_RBTnSeq	-0.249462	VcDART	liquid	Screen_1
yafD	b0209	14349	hypothetical protein (NCBI)	setAIT026 VcDART_RBTnSeq	-0.106735	VcDART	liquid	Screen_1
yafD	b0209	14349	hypothetical protein (NCBI)	setAIT027 VcDART_RBTnSeq	-0.1645	VcDART	liquid	Screen_1
yafD	b0209	14349	hypothetical protein (NCBI)	setAIT028 Mariner_RBTnSeq	0.15075	Mariner	liquid	Screen_1
yafD	b0209	14349	hypothetical protein (NCBI)	setAIT029 Mariner_RBTnSeq	0.0467742	Mariner	liquid	Screen_1
yafE	b0210	14350	predicted S-adenosyl-L-methionine-dependent methyltransferase (NCBI)	setAIT025 VcDART_RBTnSeq	-0.347483	VcDART	liquid	Screen_1
yafE	b0210	14350	predicted S-adenosyl-L-methionine-dependent methyltransferase (NCBI)	setAIT026 VcDART_RBTnSeq	-0.291736	VcDART	liquid	Screen_1
yafE	b0210	14350	predicted S-adenosyl-L-methionine-dependent methyltransferase (NCBI)	setAIT027 VcDART_RBTnSeq	0.161825	VcDART	liquid	Screen_1
yafE	b0210	14350	predicted S-adenosyl-L-methionine-dependent methyltransferase (NCBI)	setAIT028 Mariner_RBTnSeq	-0.0565118	Mariner	liquid	Screen_1
yafE	b0210	14350	predicted S-adenosyl-L-methionine-dependent methyltransferase (NCBI)	setAIT029 Mariner_RBTnSeq	-0.58032	Mariner	liquid	Screen_1
mltD	b0211	14351	predicted membrane-bound lytic murein transglycosylase D (NCBI)	setAIT025 VcDART_RBTnSeq	0.0227402	VcDART	liquid	Screen_1
mltD	b0211	14351	predicted membrane-bound lytic murein transglycosylase D (NCBI)	setAIT026 VcDART_RBTnSeq	-0.241122	VcDART	liquid	Screen_1
mltD	b0211	14351	predicted membrane-bound lytic murein transglycosylase D (NCBI)	setAIT027 VcDART_RBTnSeq	-0.147998	VcDART	liquid	Screen_1
mltD	b0211	14351	predicted membrane-bound lytic murein transglycosylase D (NCBI)	setAIT028 Mariner_RBTnSeq	0.0106103	Mariner	liquid	Screen_1
mltD	b0211	14351	predicted membrane-bound lytic murein transglycosylase D (NCBI)	setAIT029 Mariner_RBTnSeq	-0.405323	Mariner	liquid	Screen_1
gloB	b0212	14352	predicted hydroxyacylglutathione hydrolase (NCBI)	setAIT025 VcDART_RBTnSeq	-0.664645	VcDART	liquid	Screen_1
gloB	b0212	14352	predicted hydroxyacylglutathione hydrolase (NCBI)	setAIT026 VcDART_RBTnSeq	-0.196485	VcDART	liquid	Screen_1
gloB	b0212	14352	predicted hydroxyacylglutathione hydrolase (NCBI)	setAIT027 VcDART_RBTnSeq	0.423768	VcDART	liquid	Screen_1
gloB	b0212	14352	predicted hydroxyacylglutathione hydrolase (NCBI)	setAIT028 Mariner_RBTnSeq	-0.495894	Mariner	liquid	Screen_1
gloB	b0212	14352	predicted hydroxyacylglutathione hydrolase (NCBI)	setAIT029 Mariner_RBTnSeq	-0.0355856	Mariner	liquid	Screen_1
yafS	b0213	14353	orf, hypothetical protein (VIMSS)	setAIT025 VcDART_RBTnSeq	-0.182129	VcDART	liquid	Screen_1
yafS	b0213	14353	orf, hypothetical protein (VIMSS)	setAIT026 VcDART_RBTnSeq	0.378067	VcDART	liquid	Screen_1
yafS	b0213	14353	orf, hypothetical protein (VIMSS)	setAIT027 VcDART_RBTnSeq	0.319984	VcDART	liquid	Screen_1
yafS	b0213	14353	orf, hypothetical protein (VIMSS)	setAIT028 Mariner_RBTnSeq	-0.151292	Mariner	liquid	Screen_1
yafS	b0213	14353	orf, hypothetical protein (VIMSS)	setAIT029 Mariner_RBTnSeq	0.586072	Mariner	liquid	Screen_1
yafT	b0217	14356	predicted aminopeptidase (NCBI)	setAIT025 VcDART_RBTnSeq	0.483878	VcDART	liquid	Screen_1
yafT	b0217	14356	predicted aminopeptidase (NCBI)	setAIT026 VcDART_RBTnSeq	-0.555516	VcDART	liquid	Screen_1
yafT	b0217	14356	predicted aminopeptidase (NCBI)	setAIT027 VcDART_RBTnSeq	0.0639227	VcDART	liquid	Screen_1
yafT	b0217	14356	predicted aminopeptidase (NCBI)	setAIT028 Mariner_RBTnSeq	0.401403	Mariner	liquid	Screen_1
yafT	b0217	14356	predicted aminopeptidase (NCBI)	setAIT029 Mariner_RBTnSeq	0.614616	Mariner	liquid	Screen_1
yafU	b0218	14357	predicted inner membrane protein (RefSeq)	setAIT025 VcDART_RBTnSeq	-0.354413	VcDART	liquid	Screen_1
yafU	b0218	14357	predicted inner membrane protein (RefSeq)	setAIT026 VcDART_RBTnSeq	0.452515	VcDART	liquid	Screen_1
yafU	b0218	14357	predicted inner membrane protein (RefSeq)	setAIT027 VcDART_RBTnSeq	0.245008	VcDART	liquid	Screen_1
yafU	b0218	14357	predicted inner membrane protein (RefSeq)	setAIT028 Mariner_RBTnSeq	0.978861	Mariner	liquid	Screen_1
yafU	b0218	14357	predicted inner membrane protein (RefSeq)	setAIT029 Mariner_RBTnSeq	1.58731	Mariner	liquid	Screen_1
yafV	b0219	14358	predicted C-N hydrolase family amidase, NAD(P)-binding (NCBI)	setAIT025 VcDART_RBTnSeq	-0.520516	VcDART	liquid	Screen_1
yafV	b0219	14358	predicted C-N hydrolase family amidase, NAD(P)-binding (NCBI)	setAIT026 VcDART_RBTnSeq	0.0805101	VcDART	liquid	Screen_1
yafV	b0219	14358	predicted C-N hydrolase family amidase, NAD(P)-binding (NCBI)	setAIT027 VcDART_RBTnSeq	-0.302314	VcDART	liquid	Screen_1
yafV	b0219	14358	predicted C-N hydrolase family amidase, NAD(P)-binding (NCBI)	setAIT028 Mariner_RBTnSeq	0.416065	Mariner	liquid	Screen_1
yafV	b0219	14358	predicted C-N hydrolase family amidase, NAD(P)-binding (NCBI)	setAIT029 Mariner_RBTnSeq	0.556501	Mariner	liquid	Screen_1
ivy	b0220	14359	inhibitor of vertebrate C-lysozyme (NCBI)	setAIT025 VcDART_RBTnSeq	0.199535	VcDART	liquid	Screen_1
ivy	b0220	14359	inhibitor of vertebrate C-lysozyme (NCBI)	setAIT026 VcDART_RBTnSeq	1.02977	VcDART	liquid	Screen_1
ivy	b0220	14359	inhibitor of vertebrate C-lysozyme (NCBI)	setAIT027 VcDART_RBTnSeq	-0.101405	VcDART	liquid	Screen_1
ivy	b0220	14359	inhibitor of vertebrate C-lysozyme (NCBI)	setAIT028 Mariner_RBTnSeq	-0.219685	Mariner	liquid	Screen_1
ivy	b0220	14359	inhibitor of vertebrate C-lysozyme (NCBI)	setAIT029 Mariner_RBTnSeq	0.506318	Mariner	liquid	Screen_1
yafH	b0221	14360	putative acyl-CoA dehydrogenase (EC 1.3.99.-) (VIMSS)	setAIT025 VcDART_RBTnSeq	0.0131096	VcDART	liquid	Screen_1
yafH	b0221	14360	putative acyl-CoA dehydrogenase (EC 1.3.99.-) (VIMSS)	setAIT026 VcDART_RBTnSeq	0.123006	VcDART	liquid	Screen_1
yafH	b0221	14360	putative acyl-CoA dehydrogenase (EC 1.3.99.-) (VIMSS)	setAIT027 VcDART_RBTnSeq	-0.00399826	VcDART	liquid	Screen_1
yafH	b0221	14360	putative acyl-CoA dehydrogenase (EC 1.3.99.-) (VIMSS)	setAIT028 Mariner_RBTnSeq	0.0174571	Mariner	liquid	Screen_1
yafH	b0221	14360	putative acyl-CoA dehydrogenase (EC 1.3.99.-) (VIMSS)	setAIT029 Mariner_RBTnSeq	0.110117	Mariner	liquid	Screen_1
yafJ	b0223	14362	predicted amidotransfease (NCBI)	setAIT025 VcDART_RBTnSeq	0.083199	VcDART	liquid	Screen_1
yafJ	b0223	14362	predicted amidotransfease (NCBI)	setAIT026 VcDART_RBTnSeq	-0.297491	VcDART	liquid	Screen_1
yafJ	b0223	14362	predicted amidotransfease (NCBI)	setAIT027 VcDART_RBTnSeq	0.0198947	VcDART	liquid	Screen_1
yafJ	b0223	14362	predicted amidotransfease (NCBI)	setAIT028 Mariner_RBTnSeq	-0.0191561	Mariner	liquid	Screen_1
yafJ	b0223	14362	predicted amidotransfease (NCBI)	setAIT029 Mariner_RBTnSeq	-0.313926	Mariner	liquid	Screen_1
yafK	b0224	14363	hypothetical protein (NCBI)	setAIT025 VcDART_RBTnSeq	0.14521	VcDART	liquid	Screen_1
yafK	b0224	14363	hypothetical protein (NCBI)	setAIT026 VcDART_RBTnSeq	-0.198243	VcDART	liquid	Screen_1
yafK	b0224	14363	hypothetical protein (NCBI)	setAIT027 VcDART_RBTnSeq	0.0967976	VcDART	liquid	Screen_1
yafK	b0224	14363	hypothetical protein (NCBI)	setAIT028 Mariner_RBTnSeq	0.0660779	Mariner	liquid	Screen_1
yafK	b0224	14363	hypothetical protein (NCBI)	setAIT029 Mariner_RBTnSeq	-0.191917	Mariner	liquid	Screen_1
yafQ	b0225	14364	predicted toxin of the YafQ-DinJ toxin-antitoxin system (NCBI)	setAIT025 VcDART_RBTnSeq	-0.0137829	VcDART	liquid	Screen_1
yafQ	b0225	14364	predicted toxin of the YafQ-DinJ toxin-antitoxin system (NCBI)	setAIT026 VcDART_RBTnSeq	0.446766	VcDART	liquid	Screen_1
yafQ	b0225	14364	predicted toxin of the YafQ-DinJ toxin-antitoxin system (NCBI)	setAIT027 VcDART_RBTnSeq	0.923688	VcDART	liquid	Screen_1
yafQ	b0225	14364	predicted toxin of the YafQ-DinJ toxin-antitoxin system (NCBI)	setAIT028 Mariner_RBTnSeq	-0.586556	Mariner	liquid	Screen_1
yafQ	b0225	14364	predicted toxin of the YafQ-DinJ toxin-antitoxin system (NCBI)	setAIT029 Mariner_RBTnSeq	1.01749	Mariner	liquid	Screen_1
dinJ	b0226	14365	predicted antitoxin of YafQ-DinJ toxin-antitoxin system (NCBI)	setAIT025 VcDART_RBTnSeq	0.0178178	VcDART	liquid	Screen_1
dinJ	b0226	14365	predicted antitoxin of YafQ-DinJ toxin-antitoxin system (NCBI)	setAIT026 VcDART_RBTnSeq	-0.659765	VcDART	liquid	Screen_1
dinJ	b0226	14365	predicted antitoxin of YafQ-DinJ toxin-antitoxin system (NCBI)	setAIT027 VcDART_RBTnSeq	0.0945655	VcDART	liquid	Screen_1
dinJ	b0226	14365	predicted antitoxin of YafQ-DinJ toxin-antitoxin system (NCBI)	setAIT028 Mariner_RBTnSeq	-0.289031	Mariner	liquid	Screen_1
dinJ	b0226	14365	predicted antitoxin of YafQ-DinJ toxin-antitoxin system (NCBI)	setAIT029 Mariner_RBTnSeq	-0.0126679	Mariner	liquid	Screen_1
yafL	b0227	14366	predicted lipoprotein and C40 family peptidase (NCBI)	setAIT025 VcDART_RBTnSeq	0.0720601	VcDART	liquid	Screen_1
yafL	b0227	14366	predicted lipoprotein and C40 family peptidase (NCBI)	setAIT026 VcDART_RBTnSeq	1.05182	VcDART	liquid	Screen_1
yafL	b0227	14366	predicted lipoprotein and C40 family peptidase (NCBI)	setAIT027 VcDART_RBTnSeq	-0.12912	VcDART	liquid	Screen_1
yafL	b0227	14366	predicted lipoprotein and C40 family peptidase (NCBI)	setAIT028 Mariner_RBTnSeq	0.401921	Mariner	liquid	Screen_1
yafL	b0227	14366	predicted lipoprotein and C40 family peptidase (NCBI)	setAIT029 Mariner_RBTnSeq	0.295121	Mariner	liquid	Screen_1
yafM	b0228	14367	hypothetical protein (NCBI)	setAIT025 VcDART_RBTnSeq	0.0624155	VcDART	liquid	Screen_1
yafM	b0228	14367	hypothetical protein (NCBI)	setAIT026 VcDART_RBTnSeq	0.414161	VcDART	liquid	Screen_1
yafM	b0228	14367	hypothetical protein (NCBI)	setAIT027 VcDART_RBTnSeq	0.0988013	VcDART	liquid	Screen_1
yafM	b0228	14367	hypothetical protein (NCBI)	setAIT028 Mariner_RBTnSeq	0.237474	Mariner	liquid	Screen_1
yafM	b0228	14367	hypothetical protein (NCBI)	setAIT029 Mariner_RBTnSeq	0.389474	Mariner	liquid	Screen_1
lfhA	b0229	14368	flagellar biosynthesis (VIMSS)	setAIT025 VcDART_RBTnSeq	-0.185323	VcDART	liquid	Screen_1
lfhA	b0229	14368	flagellar biosynthesis (VIMSS)	setAIT026 VcDART_RBTnSeq	-0.130048	VcDART	liquid	Screen_1
lfhA	b0229	14368	flagellar biosynthesis (VIMSS)	setAIT027 VcDART_RBTnSeq	-0.170579	VcDART	liquid	Screen_1
lfhA	b0229	14368	flagellar biosynthesis (VIMSS)	setAIT028 Mariner_RBTnSeq	0.113274	Mariner	liquid	Screen_1
lfhA	b0229	14368	flagellar biosynthesis (VIMSS)	setAIT029 Mariner_RBTnSeq	-0.456468	Mariner	liquid	Screen_1
mbhA	b0230	14369	putative motility protein (VIMSS)	setAIT025 VcDART_RBTnSeq	0.323454	VcDART	liquid	Screen_1
mbhA	b0230	14369	putative motility protein (VIMSS)	setAIT026 VcDART_RBTnSeq	0.432251	VcDART	liquid	Screen_1
mbhA	b0230	14369	putative motility protein (VIMSS)	setAIT027 VcDART_RBTnSeq	-0.158193	VcDART	liquid	Screen_1
mbhA	b0230	14369	putative motility protein (VIMSS)	setAIT028 Mariner_RBTnSeq	0.0415918	Mariner	liquid	Screen_1
mbhA	b0230	14369	putative motility protein (VIMSS)	setAIT029 Mariner_RBTnSeq	-0.00228713	Mariner	liquid	Screen_1
dinB	b0231	14370	DNA polymerase IV (NCBI)	setAIT025 VcDART_RBTnSeq	-0.173956	VcDART	liquid	Screen_1
dinB	b0231	14370	DNA polymerase IV (NCBI)	setAIT026 VcDART_RBTnSeq	-0.0322172	VcDART	liquid	Screen_1
dinB	b0231	14370	DNA polymerase IV (NCBI)	setAIT027 VcDART_RBTnSeq	-0.238891	VcDART	liquid	Screen_1
dinB	b0231	14370	DNA polymerase IV (NCBI)	setAIT028 Mariner_RBTnSeq	0.101049	Mariner	liquid	Screen_1
dinB	b0231	14370	DNA polymerase IV (NCBI)	setAIT029 Mariner_RBTnSeq	-0.241869	Mariner	liquid	Screen_1
yafO	b0233	14372	predicted toxin of the YafO-YafN toxin-antitoxin system (NCBI)	setAIT025 VcDART_RBTnSeq	0.361208	VcDART	liquid	Screen_1
yafO	b0233	14372	predicted toxin of the YafO-YafN toxin-antitoxin system (NCBI)	setAIT026 VcDART_RBTnSeq	-0.159084	VcDART	liquid	Screen_1
yafO	b0233	14372	predicted toxin of the YafO-YafN toxin-antitoxin system (NCBI)	setAIT027 VcDART_RBTnSeq	0.267048	VcDART	liquid	Screen_1
yafO	b0233	14372	predicted toxin of the YafO-YafN toxin-antitoxin system (NCBI)	setAIT028 Mariner_RBTnSeq	-0.231144	Mariner	liquid	Screen_1
yafO	b0233	14372	predicted toxin of the YafO-YafN toxin-antitoxin system (NCBI)	setAIT029 Mariner_RBTnSeq	-0.289795	Mariner	liquid	Screen_1
ykfJ	b0235	14374	hypothetical protein (RefSeq)	setAIT025 VcDART_RBTnSeq	-0.376851	VcDART	liquid	Screen_1
ykfJ	b0235	14374	hypothetical protein (RefSeq)	setAIT026 VcDART_RBTnSeq	0.0847205	VcDART	liquid	Screen_1
ykfJ	b0235	14374	hypothetical protein (RefSeq)	setAIT027 VcDART_RBTnSeq	-0.197535	VcDART	liquid	Screen_1
ykfJ	b0235	14374	hypothetical protein (RefSeq)	setAIT028 Mariner_RBTnSeq	0.0984572	Mariner	liquid	Screen_1
ykfJ	b0235	14374	hypothetical protein (RefSeq)	setAIT029 Mariner_RBTnSeq	0.164959	Mariner	liquid	Screen_1
prfH	b0236	14375	peptide chain release factor 2 (NCBI)	setAIT025 VcDART_RBTnSeq	-0.0562274	VcDART	liquid	Screen_1
prfH	b0236	14375	peptide chain release factor 2 (NCBI)	setAIT026 VcDART_RBTnSeq	-0.0341598	VcDART	liquid	Screen_1
prfH	b0236	14375	peptide chain release factor 2 (NCBI)	setAIT027 VcDART_RBTnSeq	0.199173	VcDART	liquid	Screen_1
prfH	b0236	14375	peptide chain release factor 2 (NCBI)	setAIT028 Mariner_RBTnSeq	-0.252954	Mariner	liquid	Screen_1
prfH	b0236	14375	peptide chain release factor 2 (NCBI)	setAIT029 Mariner_RBTnSeq	-0.916111	Mariner	liquid	Screen_1
pepD	b0237	14376	aminoacyl-histidine dipeptidase (peptidase D) (NCBI)	setAIT025 VcDART_RBTnSeq	-0.350518	VcDART	liquid	Screen_1
pepD	b0237	14376	aminoacyl-histidine dipeptidase (peptidase D) (NCBI)	setAIT026 VcDART_RBTnSeq	-0.584572	VcDART	liquid	Screen_1
pepD	b0237	14376	aminoacyl-histidine dipeptidase (peptidase D) (NCBI)	setAIT027 VcDART_RBTnSeq	-0.358042	VcDART	liquid	Screen_1
pepD	b0237	14376	aminoacyl-histidine dipeptidase (peptidase D) (NCBI)	setAIT028 Mariner_RBTnSeq	-0.480037	Mariner	liquid	Screen_1
pepD	b0237	14376	aminoacyl-histidine dipeptidase (peptidase D) (NCBI)	setAIT029 Mariner_RBTnSeq	-0.700786	Mariner	liquid	Screen_1
gpt	b0238	14377	xanthine phosphoribosyltransferase (NCBI)	setAIT025 VcDART_RBTnSeq	0.237478	VcDART	liquid	Screen_1
gpt	b0238	14377	xanthine phosphoribosyltransferase (NCBI)	setAIT026 VcDART_RBTnSeq	-0.34394	VcDART	liquid	Screen_1
gpt	b0238	14377	xanthine phosphoribosyltransferase (NCBI)	setAIT027 VcDART_RBTnSeq	-0.178572	VcDART	liquid	Screen_1
gpt	b0238	14377	xanthine phosphoribosyltransferase (NCBI)	setAIT028 Mariner_RBTnSeq	-0.0584599	Mariner	liquid	Screen_1
gpt	b0238	14377	xanthine phosphoribosyltransferase (NCBI)	setAIT029 Mariner_RBTnSeq	-0.0844701	Mariner	liquid	Screen_1
frsA	b0239	14378	fermentation/respiration switch protein (NCBI)	setAIT025 VcDART_RBTnSeq	0.266169	VcDART	liquid	Screen_1
frsA	b0239	14378	fermentation/respiration switch protein (NCBI)	setAIT026 VcDART_RBTnSeq	0.0221354	VcDART	liquid	Screen_1
frsA	b0239	14378	fermentation/respiration switch protein (NCBI)	setAIT027 VcDART_RBTnSeq	0.524723	VcDART	liquid	Screen_1
frsA	b0239	14378	fermentation/respiration switch protein (NCBI)	setAIT028 Mariner_RBTnSeq	-0.0704233	Mariner	liquid	Screen_1
frsA	b0239	14378	fermentation/respiration switch protein (NCBI)	setAIT029 Mariner_RBTnSeq	0.173902	Mariner	liquid	Screen_1
crl	b0240	14379	DNA-binding transcriptional regulator (NCBI)	setAIT025 VcDART_RBTnSeq	0.0806868	VcDART	liquid	Screen_1
crl	b0240	14379	DNA-binding transcriptional regulator (NCBI)	setAIT026 VcDART_RBTnSeq	0.133964	VcDART	liquid	Screen_1
crl	b0240	14379	DNA-binding transcriptional regulator (NCBI)	setAIT027 VcDART_RBTnSeq	0.48748	VcDART	liquid	Screen_1
crl	b0240	14379	DNA-binding transcriptional regulator (NCBI)	setAIT028 Mariner_RBTnSeq	0.0579793	Mariner	liquid	Screen_1
crl	b0240	14379	DNA-binding transcriptional regulator (NCBI)	setAIT029 Mariner_RBTnSeq	0.53182	Mariner	liquid	Screen_1
phoE	b0241	14380	outer membrane phosphoporin protein E (NCBI)	setAIT025 VcDART_RBTnSeq	0.0483331	VcDART	liquid	Screen_1
phoE	b0241	14380	outer membrane phosphoporin protein E (NCBI)	setAIT026 VcDART_RBTnSeq	0.129391	VcDART	liquid	Screen_1
phoE	b0241	14380	outer membrane phosphoporin protein E (NCBI)	setAIT027 VcDART_RBTnSeq	0.0357915	VcDART	liquid	Screen_1
phoE	b0241	14380	outer membrane phosphoporin protein E (NCBI)	setAIT028 Mariner_RBTnSeq	0.0375052	Mariner	liquid	Screen_1
phoE	b0241	14380	outer membrane phosphoporin protein E (NCBI)	setAIT029 Mariner_RBTnSeq	-0.0276108	Mariner	liquid	Screen_1
proB	b0242	14381	gamma-glutamyl kinase (NCBI)	setAIT025 VcDART_RBTnSeq	-0.153937	VcDART	liquid	Screen_1
proB	b0242	14381	gamma-glutamyl kinase (NCBI)	setAIT026 VcDART_RBTnSeq	0.0188802	VcDART	liquid	Screen_1
proB	b0242	14381	gamma-glutamyl kinase (NCBI)	setAIT027 VcDART_RBTnSeq	-0.493073	VcDART	liquid	Screen_1
proB	b0242	14381	gamma-glutamyl kinase (NCBI)	setAIT028 Mariner_RBTnSeq	-0.637102	Mariner	liquid	Screen_1
proB	b0242	14381	gamma-glutamyl kinase (NCBI)	setAIT029 Mariner_RBTnSeq	-1.33171	Mariner	liquid	Screen_1
proA	b0243	14382	gamma-glutamyl phosphate reductase (NCBI)	setAIT025 VcDART_RBTnSeq	-0.390843	VcDART	liquid	Screen_1
proA	b0243	14382	gamma-glutamyl phosphate reductase (NCBI)	setAIT026 VcDART_RBTnSeq	-0.633245	VcDART	liquid	Screen_1
proA	b0243	14382	gamma-glutamyl phosphate reductase (NCBI)	setAIT027 VcDART_RBTnSeq	-0.388125	VcDART	liquid	Screen_1
proA	b0243	14382	gamma-glutamyl phosphate reductase (NCBI)	setAIT028 Mariner_RBTnSeq	-0.699027	Mariner	liquid	Screen_1
proA	b0243	14382	gamma-glutamyl phosphate reductase (NCBI)	setAIT029 Mariner_RBTnSeq	-0.315442	Mariner	liquid	Screen_1
ykfI	b0245	14383	CP4-6 prophage; toxin of the YkfI-YafW toxin-antitoxin system (NCBI)	setAIT025 VcDART_RBTnSeq	-0.121477	VcDART	liquid	Screen_1
ykfI	b0245	14383	CP4-6 prophage; toxin of the YkfI-YafW toxin-antitoxin system (NCBI)	setAIT026 VcDART_RBTnSeq	-0.231888	VcDART	liquid	Screen_1
ykfI	b0245	14383	CP4-6 prophage; toxin of the YkfI-YafW toxin-antitoxin system (NCBI)	setAIT027 VcDART_RBTnSeq	0.228412	VcDART	liquid	Screen_1
ykfI	b0245	14383	CP4-6 prophage; toxin of the YkfI-YafW toxin-antitoxin system (NCBI)	setAIT028 Mariner_RBTnSeq	0.0368184	Mariner	liquid	Screen_1
ykfI	b0245	14383	CP4-6 prophage; toxin of the YkfI-YafW toxin-antitoxin system (NCBI)	setAIT029 Mariner_RBTnSeq	0.368124	Mariner	liquid	Screen_1
yafW	b0246	14384	CP4-6 prophage; antitoxin of the YkfI-YafW toxin-antitoxin system (NCBI)	setAIT025 VcDART_RBTnSeq	0.187824	VcDART	liquid	Screen_1
yafW	b0246	14384	CP4-6 prophage; antitoxin of the YkfI-YafW toxin-antitoxin system (NCBI)	setAIT026 VcDART_RBTnSeq	-0.127025	VcDART	liquid	Screen_1
yafW	b0246	14384	CP4-6 prophage; antitoxin of the YkfI-YafW toxin-antitoxin system (NCBI)	setAIT027 VcDART_RBTnSeq	-0.0774036	VcDART	liquid	Screen_1
yafW	b0246	14384	CP4-6 prophage; antitoxin of the YkfI-YafW toxin-antitoxin system (NCBI)	setAIT028 Mariner_RBTnSeq	-0.0815052	Mariner	liquid	Screen_1
yafW	b0246	14384	CP4-6 prophage; antitoxin of the YkfI-YafW toxin-antitoxin system (NCBI)	setAIT029 Mariner_RBTnSeq	-0.153551	Mariner	liquid	Screen_1
ykfG	b0247	14385	CP4-6 prophage; predicted DNA repair protein (NCBI)	setAIT025 VcDART_RBTnSeq	0.932582	VcDART	liquid	Screen_1
ykfG	b0247	14385	CP4-6 prophage; predicted DNA repair protein (NCBI)	setAIT026 VcDART_RBTnSeq	2.01603	VcDART	liquid	Screen_1
ykfG	b0247	14385	CP4-6 prophage; predicted DNA repair protein (NCBI)	setAIT027 VcDART_RBTnSeq	2.08557	VcDART	liquid	Screen_1
ykfG	b0247	14385	CP4-6 prophage; predicted DNA repair protein (NCBI)	setAIT028 Mariner_RBTnSeq	0.0695035	Mariner	liquid	Screen_1
ykfG	b0247	14385	CP4-6 prophage; predicted DNA repair protein (NCBI)	setAIT029 Mariner_RBTnSeq	-0.593546	Mariner	liquid	Screen_1
yafX	b0248	14386	CP4-6 prophage; predicted protein (NCBI)	setAIT025 VcDART_RBTnSeq	-0.120199	VcDART	liquid	Screen_1
yafX	b0248	14386	CP4-6 prophage; predicted protein (NCBI)	setAIT026 VcDART_RBTnSeq	0.547238	VcDART	liquid	Screen_1
yafX	b0248	14386	CP4-6 prophage; predicted protein (NCBI)	setAIT027 VcDART_RBTnSeq	0.316427	VcDART	liquid	Screen_1
yafX	b0248	14386	CP4-6 prophage; predicted protein (NCBI)	setAIT028 Mariner_RBTnSeq	-0.135718	Mariner	liquid	Screen_1
yafX	b0248	14386	CP4-6 prophage; predicted protein (NCBI)	setAIT029 Mariner_RBTnSeq	0.307043	Mariner	liquid	Screen_1
ykfF	b0249	14387	CP4-6 prophage; predicted protein (NCBI)	setAIT025 VcDART_RBTnSeq	-0.145192	VcDART	liquid	Screen_1
ykfF	b0249	14387	CP4-6 prophage; predicted protein (NCBI)	setAIT026 VcDART_RBTnSeq	-0.0392344	VcDART	liquid	Screen_1
ykfF	b0249	14387	CP4-6 prophage; predicted protein (NCBI)	setAIT027 VcDART_RBTnSeq	0.620298	VcDART	liquid	Screen_1
ykfF	b0249	14387	CP4-6 prophage; predicted protein (NCBI)	setAIT028 Mariner_RBTnSeq	0.076899	Mariner	liquid	Screen_1
ykfF	b0249	14387	CP4-6 prophage; predicted protein (NCBI)	setAIT029 Mariner_RBTnSeq	0.148037	Mariner	liquid	Screen_1
ykfB	b0250	14388	CP4-6 prophage; predicted protein (NCBI)	setAIT025 VcDART_RBTnSeq	0.0171565	VcDART	liquid	Screen_1
ykfB	b0250	14388	CP4-6 prophage; predicted protein (NCBI)	setAIT026 VcDART_RBTnSeq	0.497654	VcDART	liquid	Screen_1
ykfB	b0250	14388	CP4-6 prophage; predicted protein (NCBI)	setAIT027 VcDART_RBTnSeq	-0.114973	VcDART	liquid	Screen_1
ykfB	b0250	14388	CP4-6 prophage; predicted protein (NCBI)	setAIT028 Mariner_RBTnSeq	-0.143337	Mariner	liquid	Screen_1
ykfB	b0250	14388	CP4-6 prophage; predicted protein (NCBI)	setAIT029 Mariner_RBTnSeq	-0.710616	Mariner	liquid	Screen_1
yafY	b0251	14389	CP4-6 prophage; predicted DNA-binding transcriptional regulator (RefSeq)	setAIT025 VcDART_RBTnSeq	-0.16124	VcDART	liquid	Screen_1
yafY	b0251	14389	CP4-6 prophage; predicted DNA-binding transcriptional regulator (RefSeq)	setAIT026 VcDART_RBTnSeq	0.0462684	VcDART	liquid	Screen_1
yafY	b0251	14389	CP4-6 prophage; predicted DNA-binding transcriptional regulator (RefSeq)	setAIT027 VcDART_RBTnSeq	1.54803	VcDART	liquid	Screen_1
yafY	b0251	14389	CP4-6 prophage; predicted DNA-binding transcriptional regulator (RefSeq)	setAIT028 Mariner_RBTnSeq	-0.322355	Mariner	liquid	Screen_1
yafY	b0251	14389	CP4-6 prophage; predicted DNA-binding transcriptional regulator (RefSeq)	setAIT029 Mariner_RBTnSeq	1.19186	Mariner	liquid	Screen_1
yafZ	b0252	14390	orf, hypothetical protein (VIMSS)	setAIT025 VcDART_RBTnSeq	-0.389623	VcDART	liquid	Screen_1
yafZ	b0252	14390	orf, hypothetical protein (VIMSS)	setAIT026 VcDART_RBTnSeq	-0.0397037	VcDART	liquid	Screen_1
yafZ	b0252	14390	orf, hypothetical protein (VIMSS)	setAIT027 VcDART_RBTnSeq	0.357082	VcDART	liquid	Screen_1
yafZ	b0252	14390	orf, hypothetical protein (VIMSS)	setAIT028 Mariner_RBTnSeq	-0.543856	Mariner	liquid	Screen_1
yafZ	b0252	14390	orf, hypothetical protein (VIMSS)	setAIT029 Mariner_RBTnSeq	-0.0379476	Mariner	liquid	Screen_1
ykfA	b0253	14391	putative GTP-binding protein (VIMSS)	setAIT025 VcDART_RBTnSeq	-0.187409	VcDART	liquid	Screen_1
ykfA	b0253	14391	putative GTP-binding protein (VIMSS)	setAIT026 VcDART_RBTnSeq	0.118309	VcDART	liquid	Screen_1
ykfA	b0253	14391	putative GTP-binding protein (VIMSS)	setAIT027 VcDART_RBTnSeq	-0.310524	VcDART	liquid	Screen_1
ykfA	b0253	14391	putative GTP-binding protein (VIMSS)	setAIT028 Mariner_RBTnSeq	0.085301	Mariner	liquid	Screen_1
ykfA	b0253	14391	putative GTP-binding protein (VIMSS)	setAIT029 Mariner_RBTnSeq	-0.368633	Mariner	liquid	Screen_1
perR	b0254	14392	CP4-6 prophage; predicted DNA-binding transcriptional regulator (NCBI)	setAIT025 VcDART_RBTnSeq	-0.0577547	VcDART	liquid	Screen_1
perR	b0254	14392	CP4-6 prophage; predicted DNA-binding transcriptional regulator (NCBI)	setAIT026 VcDART_RBTnSeq	-0.00814582	VcDART	liquid	Screen_1
perR	b0254	14392	CP4-6 prophage; predicted DNA-binding transcriptional regulator (NCBI)	setAIT027 VcDART_RBTnSeq	0.150594	VcDART	liquid	Screen_1
perR	b0254	14392	CP4-6 prophage; predicted DNA-binding transcriptional regulator (NCBI)	setAIT028 Mariner_RBTnSeq	0.15667	Mariner	liquid	Screen_1
perR	b0254	14392	CP4-6 prophage; predicted DNA-binding transcriptional regulator (NCBI)	setAIT029 Mariner_RBTnSeq	0.145177	Mariner	liquid	Screen_1
ykfC	b0258	14396	orf, hypothetical protein (VIMSS)	setAIT025 VcDART_RBTnSeq	0.220224	VcDART	liquid	Screen_1
ykfC	b0258	14396	orf, hypothetical protein (VIMSS)	setAIT026 VcDART_RBTnSeq	-0.0112442	VcDART	liquid	Screen_1
ykfC	b0258	14396	orf, hypothetical protein (VIMSS)	setAIT027 VcDART_RBTnSeq	-0.146897	VcDART	liquid	Screen_1
ykfC	b0258	14396	orf, hypothetical protein (VIMSS)	setAIT028 Mariner_RBTnSeq	0.137439	Mariner	liquid	Screen_1
ykfC	b0258	14396	orf, hypothetical protein (VIMSS)	setAIT029 Mariner_RBTnSeq	0.131473	Mariner	liquid	Screen_1
ykfD	b0260	14398	putative amino acid/amine transport protein (VIMSS)	setAIT025 VcDART_RBTnSeq	-0.246428	VcDART	liquid	Screen_1
ykfD	b0260	14398	putative amino acid/amine transport protein (VIMSS)	setAIT026 VcDART_RBTnSeq	-0.386638	VcDART	liquid	Screen_1
ykfD	b0260	14398	putative amino acid/amine transport protein (VIMSS)	setAIT027 VcDART_RBTnSeq	-0.317732	VcDART	liquid	Screen_1
ykfD	b0260	14398	putative amino acid/amine transport protein (VIMSS)	setAIT028 Mariner_RBTnSeq	-0.191655	Mariner	liquid	Screen_1
ykfD	b0260	14398	putative amino acid/amine transport protein (VIMSS)	setAIT029 Mariner_RBTnSeq	-0.433933	Mariner	liquid	Screen_1
mmuM	b0261	14399	homocysteine methyltransferase (NCBI)	setAIT025 VcDART_RBTnSeq	0.107904	VcDART	liquid	Screen_1
mmuM	b0261	14399	homocysteine methyltransferase (NCBI)	setAIT026 VcDART_RBTnSeq	0.0464531	VcDART	liquid	Screen_1
mmuM	b0261	14399	homocysteine methyltransferase (NCBI)	setAIT027 VcDART_RBTnSeq	-0.0541311	VcDART	liquid	Screen_1
mmuM	b0261	14399	homocysteine methyltransferase (NCBI)	setAIT028 Mariner_RBTnSeq	0.222906	Mariner	liquid	Screen_1
mmuM	b0261	14399	homocysteine methyltransferase (NCBI)	setAIT029 Mariner_RBTnSeq	0.501175	Mariner	liquid	Screen_1
afuC	b0262	14400	putative ATP-binding component of a transport system (VIMSS)	setAIT025 VcDART_RBTnSeq	-0.114254	VcDART	liquid	Screen_1
afuC	b0262	14400	putative ATP-binding component of a transport system (VIMSS)	setAIT026 VcDART_RBTnSeq	0.138485	VcDART	liquid	Screen_1
afuC	b0262	14400	putative ATP-binding component of a transport system (VIMSS)	setAIT027 VcDART_RBTnSeq	-0.15417	VcDART	liquid	Screen_1
afuC	b0262	14400	putative ATP-binding component of a transport system (VIMSS)	setAIT028 Mariner_RBTnSeq	-0.350501	Mariner	liquid	Screen_1
afuC	b0262	14400	putative ATP-binding component of a transport system (VIMSS)	setAIT029 Mariner_RBTnSeq	-0.108639	Mariner	liquid	Screen_1
afuB	b0263	14401	CP4-6 prophage; predicted ferric trasnporter subunit (RefSeq)	setAIT025 VcDART_RBTnSeq	0.728263	VcDART	liquid	Screen_1
afuB	b0263	14401	CP4-6 prophage; predicted ferric trasnporter subunit (RefSeq)	setAIT026 VcDART_RBTnSeq	-0.0295957	VcDART	liquid	Screen_1
afuB	b0263	14401	CP4-6 prophage; predicted ferric trasnporter subunit (RefSeq)	setAIT027 VcDART_RBTnSeq	-0.0688302	VcDART	liquid	Screen_1
afuB	b0263	14401	CP4-6 prophage; predicted ferric trasnporter subunit (RefSeq)	setAIT028 Mariner_RBTnSeq	-0.0953094	Mariner	liquid	Screen_1
afuB	b0263	14401	CP4-6 prophage; predicted ferric trasnporter subunit (RefSeq)	setAIT029 Mariner_RBTnSeq	0.82543	Mariner	liquid	Screen_1
yagB	b0266	14404	orf, hypothetical protein (VIMSS)	setAIT025 VcDART_RBTnSeq	-0.0454358	VcDART	liquid	Screen_1
yagB	b0266	14404	orf, hypothetical protein (VIMSS)	setAIT026 VcDART_RBTnSeq	0.283372	VcDART	liquid	Screen_1
yagB	b0266	14404	orf, hypothetical protein (VIMSS)	setAIT027 VcDART_RBTnSeq	-0.300851	VcDART	liquid	Screen_1
yagB	b0266	14404	orf, hypothetical protein (VIMSS)	setAIT028 Mariner_RBTnSeq	0.0919534	Mariner	liquid	Screen_1
yagB	b0266	14404	orf, hypothetical protein (VIMSS)	setAIT029 Mariner_RBTnSeq	-0.33306	Mariner	liquid	Screen_1
yagA	b0267	14405	CP4-6 prophage; predicted DNA-binding transcriptional regulator (NCBI)	setAIT025 VcDART_RBTnSeq	0.42576	VcDART	liquid	Screen_1
yagA	b0267	14405	CP4-6 prophage; predicted DNA-binding transcriptional regulator (NCBI)	setAIT026 VcDART_RBTnSeq	0.11725	VcDART	liquid	Screen_1
yagA	b0267	14405	CP4-6 prophage; predicted DNA-binding transcriptional regulator (NCBI)	setAIT027 VcDART_RBTnSeq	-0.0592916	VcDART	liquid	Screen_1
yagA	b0267	14405	CP4-6 prophage; predicted DNA-binding transcriptional regulator (NCBI)	setAIT028 Mariner_RBTnSeq	-0.0798895	Mariner	liquid	Screen_1
yagA	b0267	14405	CP4-6 prophage; predicted DNA-binding transcriptional regulator (NCBI)	setAIT029 Mariner_RBTnSeq	0.42928	Mariner	liquid	Screen_1
yagE	b0268	14406	2-keto-3-deoxy gluconate (KDG) aldolase; CP4-6 prophage (NCBI)	setAIT025 VcDART_RBTnSeq	0.0798237	VcDART	liquid	Screen_1
yagE	b0268	14406	2-keto-3-deoxy gluconate (KDG) aldolase; CP4-6 prophage (NCBI)	setAIT026 VcDART_RBTnSeq	-0.00294355	VcDART	liquid	Screen_1
yagE	b0268	14406	2-keto-3-deoxy gluconate (KDG) aldolase; CP4-6 prophage (NCBI)	setAIT027 VcDART_RBTnSeq	0.418845	VcDART	liquid	Screen_1
yagE	b0268	14406	2-keto-3-deoxy gluconate (KDG) aldolase; CP4-6 prophage (NCBI)	setAIT028 Mariner_RBTnSeq	0.410969	Mariner	liquid	Screen_1
yagE	b0268	14406	2-keto-3-deoxy gluconate (KDG) aldolase; CP4-6 prophage (NCBI)	setAIT029 Mariner_RBTnSeq	0.227085	Mariner	liquid	Screen_1
yagF	b0269	14407	CP4-6 prophage; predicted dehydratase (NCBI)	setAIT025 VcDART_RBTnSeq	-0.0602963	VcDART	liquid	Screen_1
yagF	b0269	14407	CP4-6 prophage; predicted dehydratase (NCBI)	setAIT026 VcDART_RBTnSeq	0.398509	VcDART	liquid	Screen_1
yagF	b0269	14407	CP4-6 prophage; predicted dehydratase (NCBI)	setAIT027 VcDART_RBTnSeq	-0.202789	VcDART	liquid	Screen_1
yagF	b0269	14407	CP4-6 prophage; predicted dehydratase (NCBI)	setAIT028 Mariner_RBTnSeq	-0.311531	Mariner	liquid	Screen_1
yagF	b0269	14407	CP4-6 prophage; predicted dehydratase (NCBI)	setAIT029 Mariner_RBTnSeq	0.220949	Mariner	liquid	Screen_1
yagG	b0270	14408	CP4-6 prophage; predicted sugar transporter (NCBI)	setAIT025 VcDART_RBTnSeq	0.0871333	VcDART	liquid	Screen_1
yagG	b0270	14408	CP4-6 prophage; predicted sugar transporter (NCBI)	setAIT026 VcDART_RBTnSeq	0.0219487	VcDART	liquid	Screen_1
yagG	b0270	14408	CP4-6 prophage; predicted sugar transporter (NCBI)	setAIT027 VcDART_RBTnSeq	0.108551	VcDART	liquid	Screen_1
yagG	b0270	14408	CP4-6 prophage; predicted sugar transporter (NCBI)	setAIT028 Mariner_RBTnSeq	-0.282617	Mariner	liquid	Screen_1
yagG	b0270	14408	CP4-6 prophage; predicted sugar transporter (NCBI)	setAIT029 Mariner_RBTnSeq	-0.545749	Mariner	liquid	Screen_1
yagH	b0271	14409	CP4-6 prophage; predicted xylosidase/arabinosidase (NCBI)	setAIT025 VcDART_RBTnSeq	0.0136331	VcDART	liquid	Screen_1
yagH	b0271	14409	CP4-6 prophage; predicted xylosidase/arabinosidase (NCBI)	setAIT026 VcDART_RBTnSeq	0.27945	VcDART	liquid	Screen_1
yagH	b0271	14409	CP4-6 prophage; predicted xylosidase/arabinosidase (NCBI)	setAIT027 VcDART_RBTnSeq	0.248564	VcDART	liquid	Screen_1
yagH	b0271	14409	CP4-6 prophage; predicted xylosidase/arabinosidase (NCBI)	setAIT028 Mariner_RBTnSeq	0.225557	Mariner	liquid	Screen_1
yagH	b0271	14409	CP4-6 prophage; predicted xylosidase/arabinosidase (NCBI)	setAIT029 Mariner_RBTnSeq	0.0492283	Mariner	liquid	Screen_1
yagI	b0272	14410	CP4-6 prophage; predicted DNA-binding transcriptional regulator (NCBI)	setAIT025 VcDART_RBTnSeq	-0.190812	VcDART	liquid	Screen_1
yagI	b0272	14410	CP4-6 prophage; predicted DNA-binding transcriptional regulator (NCBI)	setAIT026 VcDART_RBTnSeq	0.221153	VcDART	liquid	Screen_1
yagI	b0272	14410	CP4-6 prophage; predicted DNA-binding transcriptional regulator (NCBI)	setAIT027 VcDART_RBTnSeq	0.327237	VcDART	liquid	Screen_1
yagI	b0272	14410	CP4-6 prophage; predicted DNA-binding transcriptional regulator (NCBI)	setAIT028 Mariner_RBTnSeq	-0.264735	Mariner	liquid	Screen_1
yagI	b0272	14410	CP4-6 prophage; predicted DNA-binding transcriptional regulator (NCBI)	setAIT029 Mariner_RBTnSeq	-0.14748	Mariner	liquid	Screen_1
argF	b0273	14411	CP4-6 prophage; ornithine carbamoyltransferase 2, chain F (NCBI)	setAIT025 VcDART_RBTnSeq	-0.309527	VcDART	liquid	Screen_1
argF	b0273	14411	CP4-6 prophage; ornithine carbamoyltransferase 2, chain F (NCBI)	setAIT026 VcDART_RBTnSeq	-0.0185915	VcDART	liquid	Screen_1
argF	b0273	14411	CP4-6 prophage; ornithine carbamoyltransferase 2, chain F (NCBI)	setAIT027 VcDART_RBTnSeq	0.0409776	VcDART	liquid	Screen_1
argF	b0273	14411	CP4-6 prophage; ornithine carbamoyltransferase 2, chain F (NCBI)	setAIT028 Mariner_RBTnSeq	-0.25254	Mariner	liquid	Screen_1
argF	b0273	14411	CP4-6 prophage; ornithine carbamoyltransferase 2, chain F (NCBI)	setAIT029 Mariner_RBTnSeq	0.677141	Mariner	liquid	Screen_1
yagJ	b0276	14414	CP4-6 prophage; predicted protein (RefSeq)	setAIT025 VcDART_RBTnSeq	-0.0496313	VcDART	liquid	Screen_1
yagJ	b0276	14414	CP4-6 prophage; predicted protein (RefSeq)	setAIT026 VcDART_RBTnSeq	0.226453	VcDART	liquid	Screen_1
yagJ	b0276	14414	CP4-6 prophage; predicted protein (RefSeq)	setAIT027 VcDART_RBTnSeq	0.0755589	VcDART	liquid	Screen_1
yagJ	b0276	14414	CP4-6 prophage; predicted protein (RefSeq)	setAIT028 Mariner_RBTnSeq	0.403415	Mariner	liquid	Screen_1
yagJ	b0276	14414	CP4-6 prophage; predicted protein (RefSeq)	setAIT029 Mariner_RBTnSeq	0.553971	Mariner	liquid	Screen_1
yagK	b0277	14415	CP4-6 prophage; conserved protein (NCBI)	setAIT025 VcDART_RBTnSeq	-0.202404	VcDART	liquid	Screen_1
yagK	b0277	14415	CP4-6 prophage; conserved protein (NCBI)	setAIT026 VcDART_RBTnSeq	0.173057	VcDART	liquid	Screen_1
yagK	b0277	14415	CP4-6 prophage; conserved protein (NCBI)	setAIT027 VcDART_RBTnSeq	-0.235846	VcDART	liquid	Screen_1
yagK	b0277	14415	CP4-6 prophage; conserved protein (NCBI)	setAIT028 Mariner_RBTnSeq	-0.0289785	Mariner	liquid	Screen_1
yagK	b0277	14415	CP4-6 prophage; conserved protein (NCBI)	setAIT029 Mariner_RBTnSeq	0.181631	Mariner	liquid	Screen_1
yagL	b0278	14416	CP4-6 prophage; DNA-binding protein (NCBI)	setAIT025 VcDART_RBTnSeq	-0.194594	VcDART	liquid	Screen_1
yagL	b0278	14416	CP4-6 prophage; DNA-binding protein (NCBI)	setAIT026 VcDART_RBTnSeq	-0.294464	VcDART	liquid	Screen_1
yagL	b0278	14416	CP4-6 prophage; DNA-binding protein (NCBI)	setAIT027 VcDART_RBTnSeq	-0.302625	VcDART	liquid	Screen_1
yagL	b0278	14416	CP4-6 prophage; DNA-binding protein (NCBI)	setAIT028 Mariner_RBTnSeq	-0.0523954	Mariner	liquid	Screen_1
yagL	b0278	14416	CP4-6 prophage; DNA-binding protein (NCBI)	setAIT029 Mariner_RBTnSeq	-0.441191	Mariner	liquid	Screen_1
yagN	b0280	14418	CP4-6 prophage; predicted protein (NCBI)	setAIT025 VcDART_RBTnSeq	0.183309	VcDART	liquid	Screen_1
yagN	b0280	14418	CP4-6 prophage; predicted protein (NCBI)	setAIT026 VcDART_RBTnSeq	0.0301841	VcDART	liquid	Screen_1
yagN	b0280	14418	CP4-6 prophage; predicted protein (NCBI)	setAIT027 VcDART_RBTnSeq	0.268612	VcDART	liquid	Screen_1
yagN	b0280	14418	CP4-6 prophage; predicted protein (NCBI)	setAIT028 Mariner_RBTnSeq	0.0166519	Mariner	liquid	Screen_1
yagN	b0280	14418	CP4-6 prophage; predicted protein (NCBI)	setAIT029 Mariner_RBTnSeq	-0.0789939	Mariner	liquid	Screen_1
intF	b0281	14419	CP4-6 prophage; predicted phage integrase (NCBI)	setAIT025 VcDART_RBTnSeq	0.0485431	VcDART	liquid	Screen_1
intF	b0281	14419	CP4-6 prophage; predicted phage integrase (NCBI)	setAIT026 VcDART_RBTnSeq	0.0493711	VcDART	liquid	Screen_1
intF	b0281	14419	CP4-6 prophage; predicted phage integrase (NCBI)	setAIT027 VcDART_RBTnSeq	0.306709	VcDART	liquid	Screen_1
intF	b0281	14419	CP4-6 prophage; predicted phage integrase (NCBI)	setAIT028 Mariner_RBTnSeq	-0.0979219	Mariner	liquid	Screen_1
intF	b0281	14419	CP4-6 prophage; predicted phage integrase (NCBI)	setAIT029 Mariner_RBTnSeq	0.262184	Mariner	liquid	Screen_1
yagQ	b0283	14421	hypothetical protein (NCBI)	setAIT025 VcDART_RBTnSeq	-0.323152	VcDART	liquid	Screen_1
yagQ	b0283	14421	hypothetical protein (NCBI)	setAIT026 VcDART_RBTnSeq	-0.115121	VcDART	liquid	Screen_1
yagQ	b0283	14421	hypothetical protein (NCBI)	setAIT027 VcDART_RBTnSeq	-0.0115732	VcDART	liquid	Screen_1
yagQ	b0283	14421	hypothetical protein (NCBI)	setAIT028 Mariner_RBTnSeq	0.153093	Mariner	liquid	Screen_1
yagQ	b0283	14421	hypothetical protein (NCBI)	setAIT029 Mariner_RBTnSeq	0.247754	Mariner	liquid	Screen_1
yagR	b0284	14422	predicted oxidoreductase with molybdenum-binding domain (NCBI)	setAIT025 VcDART_RBTnSeq	0.298236	VcDART	liquid	Screen_1
yagR	b0284	14422	predicted oxidoreductase with molybdenum-binding domain (NCBI)	setAIT026 VcDART_RBTnSeq	0.013802	VcDART	liquid	Screen_1
yagR	b0284	14422	predicted oxidoreductase with molybdenum-binding domain (NCBI)	setAIT027 VcDART_RBTnSeq	0.0317239	VcDART	liquid	Screen_1
yagR	b0284	14422	predicted oxidoreductase with molybdenum-binding domain (NCBI)	setAIT028 Mariner_RBTnSeq	0.125108	Mariner	liquid	Screen_1
yagR	b0284	14422	predicted oxidoreductase with molybdenum-binding domain (NCBI)	setAIT029 Mariner_RBTnSeq	-0.117179	Mariner	liquid	Screen_1
yagS	b0285	14423	predicted oxidoreductase with FAD-binding domain (NCBI)	setAIT025 VcDART_RBTnSeq	0.46285	VcDART	liquid	Screen_1
yagS	b0285	14423	predicted oxidoreductase with FAD-binding domain (NCBI)	setAIT026 VcDART_RBTnSeq	-0.265051	VcDART	liquid	Screen_1
yagS	b0285	14423	predicted oxidoreductase with FAD-binding domain (NCBI)	setAIT027 VcDART_RBTnSeq	0.0689531	VcDART	liquid	Screen_1
yagS	b0285	14423	predicted oxidoreductase with FAD-binding domain (NCBI)	setAIT028 Mariner_RBTnSeq	-0.0779657	Mariner	liquid	Screen_1
yagS	b0285	14423	predicted oxidoreductase with FAD-binding domain (NCBI)	setAIT029 Mariner_RBTnSeq	0.105297	Mariner	liquid	Screen_1
yagT	b0286	14424	predicted xanthine dehydrogenase, 2Fe-2S subunit (NCBI)	setAIT025 VcDART_RBTnSeq	-0.170363	VcDART	liquid	Screen_1
yagT	b0286	14424	predicted xanthine dehydrogenase, 2Fe-2S subunit (NCBI)	setAIT026 VcDART_RBTnSeq	0.30658	VcDART	liquid	Screen_1
yagT	b0286	14424	predicted xanthine dehydrogenase, 2Fe-2S subunit (NCBI)	setAIT027 VcDART_RBTnSeq	3.666e-4	VcDART	liquid	Screen_1
yagT	b0286	14424	predicted xanthine dehydrogenase, 2Fe-2S subunit (NCBI)	setAIT028 Mariner_RBTnSeq	0.0590557	Mariner	liquid	Screen_1
yagT	b0286	14424	predicted xanthine dehydrogenase, 2Fe-2S subunit (NCBI)	setAIT029 Mariner_RBTnSeq	-0.208057	Mariner	liquid	Screen_1
yagU	b0287	14425	conserved inner membrane protein (NCBI)	setAIT025 VcDART_RBTnSeq	0.285808	VcDART	liquid	Screen_1
yagU	b0287	14425	conserved inner membrane protein (NCBI)	setAIT026 VcDART_RBTnSeq	-0.031177	VcDART	liquid	Screen_1
yagU	b0287	14425	conserved inner membrane protein (NCBI)	setAIT027 VcDART_RBTnSeq	0.0707839	VcDART	liquid	Screen_1
yagU	b0287	14425	conserved inner membrane protein (NCBI)	setAIT028 Mariner_RBTnSeq	-0.0914305	Mariner	liquid	Screen_1
yagU	b0287	14425	conserved inner membrane protein (NCBI)	setAIT029 Mariner_RBTnSeq	-0.0498352	Mariner	liquid	Screen_1
ykgJ	b0288	14426	predicted ferredoxin (NCBI)	setAIT025 VcDART_RBTnSeq	-0.187812	VcDART	liquid	Screen_1
ykgJ	b0288	14426	predicted ferredoxin (NCBI)	setAIT026 VcDART_RBTnSeq	-0.0161594	VcDART	liquid	Screen_1
ykgJ	b0288	14426	predicted ferredoxin (NCBI)	setAIT027 VcDART_RBTnSeq	-0.20138	VcDART	liquid	Screen_1
ykgJ	b0288	14426	predicted ferredoxin (NCBI)	setAIT028 Mariner_RBTnSeq	0.160262	Mariner	liquid	Screen_1
ykgJ	b0288	14426	predicted ferredoxin (NCBI)	setAIT029 Mariner_RBTnSeq	0.234161	Mariner	liquid	Screen_1
yagV	b0289	14427	orf, hypothetical protein (VIMSS)	setAIT025 VcDART_RBTnSeq	0.0843476	VcDART	liquid	Screen_1
yagV	b0289	14427	orf, hypothetical protein (VIMSS)	setAIT026 VcDART_RBTnSeq	0.279756	VcDART	liquid	Screen_1
yagV	b0289	14427	orf, hypothetical protein (VIMSS)	setAIT027 VcDART_RBTnSeq	0.117384	VcDART	liquid	Screen_1
yagV	b0289	14427	orf, hypothetical protein (VIMSS)	setAIT028 Mariner_RBTnSeq	0.588174	Mariner	liquid	Screen_1
yagV	b0289	14427	orf, hypothetical protein (VIMSS)	setAIT029 Mariner_RBTnSeq	0.804519	Mariner	liquid	Screen_1
yagW	b0290	14428	predicted receptor (NCBI)	setAIT025 VcDART_RBTnSeq	-0.293411	VcDART	liquid	Screen_1
yagW	b0290	14428	predicted receptor (NCBI)	setAIT026 VcDART_RBTnSeq	-0.0517708	VcDART	liquid	Screen_1
yagW	b0290	14428	predicted receptor (NCBI)	setAIT027 VcDART_RBTnSeq	-0.185788	VcDART	liquid	Screen_1
yagW	b0290	14428	predicted receptor (NCBI)	setAIT028 Mariner_RBTnSeq	0.420181	Mariner	liquid	Screen_1
yagW	b0290	14428	predicted receptor (NCBI)	setAIT029 Mariner_RBTnSeq	-0.0231031	Mariner	liquid	Screen_1
yagX	b0291	14429	predicted aromatic compound dioxygenase (NCBI)	setAIT025 VcDART_RBTnSeq	-0.211833	VcDART	liquid	Screen_1
yagX	b0291	14429	predicted aromatic compound dioxygenase (NCBI)	setAIT026 VcDART_RBTnSeq	-0.0202809	VcDART	liquid	Screen_1
yagX	b0291	14429	predicted aromatic compound dioxygenase (NCBI)	setAIT027 VcDART_RBTnSeq	0.0393168	VcDART	liquid	Screen_1
yagX	b0291	14429	predicted aromatic compound dioxygenase (NCBI)	setAIT028 Mariner_RBTnSeq	0.125914	Mariner	liquid	Screen_1
yagX	b0291	14429	predicted aromatic compound dioxygenase (NCBI)	setAIT029 Mariner_RBTnSeq	0.0630688	Mariner	liquid	Screen_1
yagY	b0292	14430	hypothetical protein (NCBI)	setAIT025 VcDART_RBTnSeq	0.192207	VcDART	liquid	Screen_1
yagY	b0292	14430	hypothetical protein (NCBI)	setAIT026 VcDART_RBTnSeq	0.14499	VcDART	liquid	Screen_1
yagY	b0292	14430	hypothetical protein (NCBI)	setAIT027 VcDART_RBTnSeq	-0.073762	VcDART	liquid	Screen_1
yagY	b0292	14430	hypothetical protein (NCBI)	setAIT028 Mariner_RBTnSeq	0.430031	Mariner	liquid	Screen_1
yagY	b0292	14430	hypothetical protein (NCBI)	setAIT029 Mariner_RBTnSeq	0.416331	Mariner	liquid	Screen_1
yagZ	b0293	14431	hypothetical protein (NCBI)	setAIT025 VcDART_RBTnSeq	-0.169324	VcDART	liquid	Screen_1
yagZ	b0293	14431	hypothetical protein (NCBI)	setAIT026 VcDART_RBTnSeq	-0.0095587	VcDART	liquid	Screen_1
yagZ	b0293	14431	hypothetical protein (NCBI)	setAIT027 VcDART_RBTnSeq	0.141735	VcDART	liquid	Screen_1
yagZ	b0293	14431	hypothetical protein (NCBI)	setAIT028 Mariner_RBTnSeq	0.0484503	Mariner	liquid	Screen_1
yagZ	b0293	14431	hypothetical protein (NCBI)	setAIT029 Mariner_RBTnSeq	-0.355014	Mariner	liquid	Screen_1
ykgK	b0294	14432	predicted regulator (NCBI)	setAIT025 VcDART_RBTnSeq	-0.410755	VcDART	liquid	Screen_1
ykgK	b0294	14432	predicted regulator (NCBI)	setAIT026 VcDART_RBTnSeq	-0.223842	VcDART	liquid	Screen_1
ykgK	b0294	14432	predicted regulator (NCBI)	setAIT027 VcDART_RBTnSeq	-0.0704264	VcDART	liquid	Screen_1
ykgK	b0294	14432	predicted regulator (NCBI)	setAIT028 Mariner_RBTnSeq	-0.573962	Mariner	liquid	Screen_1
ykgK	b0294	14432	predicted regulator (NCBI)	setAIT029 Mariner_RBTnSeq	-0.37778	Mariner	liquid	Screen_1
ykgL	b0295	14433	hypothetical protein (NCBI)	setAIT025 VcDART_RBTnSeq	-0.36307	VcDART	liquid	Screen_1
ykgL	b0295	14433	hypothetical protein (NCBI)	setAIT026 VcDART_RBTnSeq	-0.173538	VcDART	liquid	Screen_1
ykgL	b0295	14433	hypothetical protein (NCBI)	setAIT027 VcDART_RBTnSeq	0.149899	VcDART	liquid	Screen_1
ykgL	b0295	14433	hypothetical protein (NCBI)	setAIT028 Mariner_RBTnSeq	0.496174	Mariner	liquid	Screen_1
ykgL	b0295	14433	hypothetical protein (NCBI)	setAIT029 Mariner_RBTnSeq	0.200241	Mariner	liquid	Screen_1
ykgM	b0296	14434	50S ribosomal protein L31 (NCBI)	setAIT025 VcDART_RBTnSeq	0.0366682	VcDART	liquid	Screen_1
ykgM	b0296	14434	50S ribosomal protein L31 (NCBI)	setAIT026 VcDART_RBTnSeq	-0.386902	VcDART	liquid	Screen_1
ykgM	b0296	14434	50S ribosomal protein L31 (NCBI)	setAIT027 VcDART_RBTnSeq	0.2966	VcDART	liquid	Screen_1
ykgM	b0296	14434	50S ribosomal protein L31 (NCBI)	setAIT028 Mariner_RBTnSeq	0.420135	Mariner	liquid	Screen_1
ykgM	b0296	14434	50S ribosomal protein L31 (NCBI)	setAIT029 Mariner_RBTnSeq	1.13321	Mariner	liquid	Screen_1
eaeH	b0297	14435	attaching and effacing protein, pathogenesis factor (RefSeq)	setAIT025 VcDART_RBTnSeq	0.0504564	VcDART	liquid	Screen_1
eaeH	b0297	14435	attaching and effacing protein, pathogenesis factor (RefSeq)	setAIT026 VcDART_RBTnSeq	-0.309619	VcDART	liquid	Screen_1
eaeH	b0297	14435	attaching and effacing protein, pathogenesis factor (RefSeq)	setAIT027 VcDART_RBTnSeq	0.36592	VcDART	liquid	Screen_1
eaeH	b0297	14435	attaching and effacing protein, pathogenesis factor (RefSeq)	setAIT028 Mariner_RBTnSeq	-0.0485925	Mariner	liquid	Screen_1
eaeH	b0297	14435	attaching and effacing protein, pathogenesis factor (RefSeq)	setAIT029 Mariner_RBTnSeq	0.55936	Mariner	liquid	Screen_1
ykgA	b0300	14438	putative ARAC-type regulatory protein (VIMSS)	setAIT025 VcDART_RBTnSeq	-0.209573	VcDART	liquid	Screen_1
ykgA	b0300	14438	putative ARAC-type regulatory protein (VIMSS)	setAIT026 VcDART_RBTnSeq	0.3286	VcDART	liquid	Screen_1
ykgA	b0300	14438	putative ARAC-type regulatory protein (VIMSS)	setAIT027 VcDART_RBTnSeq	-0.0369378	VcDART	liquid	Screen_1
ykgA	b0300	14438	putative ARAC-type regulatory protein (VIMSS)	setAIT028 Mariner_RBTnSeq	0.0158201	Mariner	liquid	Screen_1
ykgA	b0300	14438	putative ARAC-type regulatory protein (VIMSS)	setAIT029 Mariner_RBTnSeq	1.58438	Mariner	liquid	Screen_1
ykgB	b0301	14439	orf, hypothetical protein (VIMSS)	setAIT025 VcDART_RBTnSeq	-0.602186	VcDART	liquid	Screen_1
ykgB	b0301	14439	orf, hypothetical protein (VIMSS)	setAIT026 VcDART_RBTnSeq	-0.379893	VcDART	liquid	Screen_1
ykgB	b0301	14439	orf, hypothetical protein (VIMSS)	setAIT027 VcDART_RBTnSeq	-0.292205	VcDART	liquid	Screen_1
ykgB	b0301	14439	orf, hypothetical protein (VIMSS)	setAIT028 Mariner_RBTnSeq	-0.307196	Mariner	liquid	Screen_1
ykgB	b0301	14439	orf, hypothetical protein (VIMSS)	setAIT029 Mariner_RBTnSeq	0.374477	Mariner	liquid	Screen_1
ykgC	b0304	14442	putative oxidoreductase (VIMSS)	setAIT025 VcDART_RBTnSeq	0.026823	VcDART	liquid	Screen_1
ykgC	b0304	14442	putative oxidoreductase (VIMSS)	setAIT026 VcDART_RBTnSeq	0.071559	VcDART	liquid	Screen_1
ykgC	b0304	14442	putative oxidoreductase (VIMSS)	setAIT027 VcDART_RBTnSeq	-0.101702	VcDART	liquid	Screen_1
ykgC	b0304	14442	putative oxidoreductase (VIMSS)	setAIT028 Mariner_RBTnSeq	-0.0200523	Mariner	liquid	Screen_1
ykgC	b0304	14442	putative oxidoreductase (VIMSS)	setAIT029 Mariner_RBTnSeq	-0.0268472	Mariner	liquid	Screen_1
ykgD	b0305	14443	predicted DNA-binding transcriptional regulator (NCBI)	setAIT025 VcDART_RBTnSeq	0.0461456	VcDART	liquid	Screen_1
ykgD	b0305	14443	predicted DNA-binding transcriptional regulator (NCBI)	setAIT026 VcDART_RBTnSeq	0.386022	VcDART	liquid	Screen_1
ykgD	b0305	14443	predicted DNA-binding transcriptional regulator (NCBI)	setAIT027 VcDART_RBTnSeq	-0.153493	VcDART	liquid	Screen_1
ykgD	b0305	14443	predicted DNA-binding transcriptional regulator (NCBI)	setAIT028 Mariner_RBTnSeq	-0.244577	Mariner	liquid	Screen_1
ykgD	b0305	14443	predicted DNA-binding transcriptional regulator (NCBI)	setAIT029 Mariner_RBTnSeq	0.186183	Mariner	liquid	Screen_1
ykgE	b0306	14444	predicted oxidoreductase (NCBI)	setAIT025 VcDART_RBTnSeq	-0.0506948	VcDART	liquid	Screen_1
ykgE	b0306	14444	predicted oxidoreductase (NCBI)	setAIT026 VcDART_RBTnSeq	0.0111455	VcDART	liquid	Screen_1
ykgE	b0306	14444	predicted oxidoreductase (NCBI)	setAIT027 VcDART_RBTnSeq	0.324654	VcDART	liquid	Screen_1
ykgE	b0306	14444	predicted oxidoreductase (NCBI)	setAIT028 Mariner_RBTnSeq	-0.0808202	Mariner	liquid	Screen_1
ykgE	b0306	14444	predicted oxidoreductase (NCBI)	setAIT029 Mariner_RBTnSeq	0.380359	Mariner	liquid	Screen_1
ykgF	b0307	14445	predicted amino acid dehydrogenase with NAD(P)-binding domain and ferridoxin-like domain (NCBI)	setAIT025 VcDART_RBTnSeq	-0.280573	VcDART	liquid	Screen_1
ykgF	b0307	14445	predicted amino acid dehydrogenase with NAD(P)-binding domain and ferridoxin-like domain (NCBI)	setAIT026 VcDART_RBTnSeq	-0.164273	VcDART	liquid	Screen_1
ykgF	b0307	14445	predicted amino acid dehydrogenase with NAD(P)-binding domain and ferridoxin-like domain (NCBI)	setAIT027 VcDART_RBTnSeq	-0.0327548	VcDART	liquid	Screen_1
ykgF	b0307	14445	predicted amino acid dehydrogenase with NAD(P)-binding domain and ferridoxin-like domain (NCBI)	setAIT028 Mariner_RBTnSeq	-0.153127	Mariner	liquid	Screen_1
ykgF	b0307	14445	predicted amino acid dehydrogenase with NAD(P)-binding domain and ferridoxin-like domain (NCBI)	setAIT029 Mariner_RBTnSeq	-0.296087	Mariner	liquid	Screen_1
ykgG	b0308	14446	putative transporter (VIMSS)	setAIT025 VcDART_RBTnSeq	-0.0697437	VcDART	liquid	Screen_1
ykgG	b0308	14446	putative transporter (VIMSS)	setAIT026 VcDART_RBTnSeq	0.280141	VcDART	liquid	Screen_1
ykgG	b0308	14446	putative transporter (VIMSS)	setAIT027 VcDART_RBTnSeq	0.211968	VcDART	liquid	Screen_1
ykgG	b0308	14446	putative transporter (VIMSS)	setAIT028 Mariner_RBTnSeq	0.879378	Mariner	liquid	Screen_1
ykgG	b0308	14446	putative transporter (VIMSS)	setAIT029 Mariner_RBTnSeq	0.382541	Mariner	liquid	Screen_1
ykgH	b0310	14448	predicted inner membrane protein (NCBI)	setAIT025 VcDART_RBTnSeq	-0.702921	VcDART	liquid	Screen_1
ykgH	b0310	14448	predicted inner membrane protein (NCBI)	setAIT026 VcDART_RBTnSeq	0.680378	VcDART	liquid	Screen_1
ykgH	b0310	14448	predicted inner membrane protein (NCBI)	setAIT027 VcDART_RBTnSeq	1.14692	VcDART	liquid	Screen_1
ykgH	b0310	14448	predicted inner membrane protein (NCBI)	setAIT028 Mariner_RBTnSeq	1.55742	Mariner	liquid	Screen_1
ykgH	b0310	14448	predicted inner membrane protein (NCBI)	setAIT029 Mariner_RBTnSeq	-1.9663	Mariner	liquid	Screen_1
betA	b0311	14449	choline dehydrogenase (NCBI)	setAIT025 VcDART_RBTnSeq	0.0850333	VcDART	liquid	Screen_1
betA	b0311	14449	choline dehydrogenase (NCBI)	setAIT026 VcDART_RBTnSeq	0.239462	VcDART	liquid	Screen_1
betA	b0311	14449	choline dehydrogenase (NCBI)	setAIT027 VcDART_RBTnSeq	0.0164186	VcDART	liquid	Screen_1
betA	b0311	14449	choline dehydrogenase (NCBI)	setAIT028 Mariner_RBTnSeq	0.241503	Mariner	liquid	Screen_1
betA	b0311	14449	choline dehydrogenase (NCBI)	setAIT029 Mariner_RBTnSeq	0.579242	Mariner	liquid	Screen_1
betB	b0312	14450	betaine aldehyde dehydrogenase, NAD-dependent (NCBI)	setAIT025 VcDART_RBTnSeq	-0.104689	VcDART	liquid	Screen_1
betB	b0312	14450	betaine aldehyde dehydrogenase, NAD-dependent (NCBI)	setAIT026 VcDART_RBTnSeq	-0.0964219	VcDART	liquid	Screen_1
betB	b0312	14450	betaine aldehyde dehydrogenase, NAD-dependent (NCBI)	setAIT027 VcDART_RBTnSeq	0.226897	VcDART	liquid	Screen_1
betB	b0312	14450	betaine aldehyde dehydrogenase, NAD-dependent (NCBI)	setAIT028 Mariner_RBTnSeq	-0.0472484	Mariner	liquid	Screen_1
betB	b0312	14450	betaine aldehyde dehydrogenase, NAD-dependent (NCBI)	setAIT029 Mariner_RBTnSeq	-0.0910103	Mariner	liquid	Screen_1
betI	b0313	14451	probably transcriptional repressor of bet genes (VIMSS)	setAIT025 VcDART_RBTnSeq	0.643306	VcDART	liquid	Screen_1
betI	b0313	14451	probably transcriptional repressor of bet genes (VIMSS)	setAIT026 VcDART_RBTnSeq	0.240237	VcDART	liquid	Screen_1
betI	b0313	14451	probably transcriptional repressor of bet genes (VIMSS)	setAIT027 VcDART_RBTnSeq	-0.273812	VcDART	liquid	Screen_1
betI	b0313	14451	probably transcriptional repressor of bet genes (VIMSS)	setAIT028 Mariner_RBTnSeq	-0.0675063	Mariner	liquid	Screen_1
betI	b0313	14451	probably transcriptional repressor of bet genes (VIMSS)	setAIT029 Mariner_RBTnSeq	-0.351366	Mariner	liquid	Screen_1
betT	b0314	14452	choline transporter of high affinity (NCBI)	setAIT025 VcDART_RBTnSeq	0.294991	VcDART	liquid	Screen_1
betT	b0314	14452	choline transporter of high affinity (NCBI)	setAIT026 VcDART_RBTnSeq	-0.021958	VcDART	liquid	Screen_1
betT	b0314	14452	choline transporter of high affinity (NCBI)	setAIT027 VcDART_RBTnSeq	-0.0211246	VcDART	liquid	Screen_1
betT	b0314	14452	choline transporter of high affinity (NCBI)	setAIT028 Mariner_RBTnSeq	0.065585	Mariner	liquid	Screen_1
betT	b0314	14452	choline transporter of high affinity (NCBI)	setAIT029 Mariner_RBTnSeq	0.191847	Mariner	liquid	Screen_1
yahA	b0315	14453	predicted DNA-binding transcriptional regulator (NCBI)	setAIT025 VcDART_RBTnSeq	0.0426673	VcDART	liquid	Screen_1
yahA	b0315	14453	predicted DNA-binding transcriptional regulator (NCBI)	setAIT026 VcDART_RBTnSeq	0.0706347	VcDART	liquid	Screen_1
yahA	b0315	14453	predicted DNA-binding transcriptional regulator (NCBI)	setAIT027 VcDART_RBTnSeq	0.110199	VcDART	liquid	Screen_1
yahA	b0315	14453	predicted DNA-binding transcriptional regulator (NCBI)	setAIT028 Mariner_RBTnSeq	-0.0744709	Mariner	liquid	Screen_1
yahA	b0315	14453	predicted DNA-binding transcriptional regulator (NCBI)	setAIT029 Mariner_RBTnSeq	0.470457	Mariner	liquid	Screen_1
yahB	b0316	14454	predicted DNA-bindng transcriptional regulator (NCBI)	setAIT025 VcDART_RBTnSeq	-0.199879	VcDART	liquid	Screen_1
yahB	b0316	14454	predicted DNA-bindng transcriptional regulator (NCBI)	setAIT026 VcDART_RBTnSeq	-0.0887429	VcDART	liquid	Screen_1
yahB	b0316	14454	predicted DNA-bindng transcriptional regulator (NCBI)	setAIT027 VcDART_RBTnSeq	0.089327	VcDART	liquid	Screen_1
yahB	b0316	14454	predicted DNA-bindng transcriptional regulator (NCBI)	setAIT028 Mariner_RBTnSeq	-0.138813	Mariner	liquid	Screen_1
yahB	b0316	14454	predicted DNA-bindng transcriptional regulator (NCBI)	setAIT029 Mariner_RBTnSeq	-0.0449795	Mariner	liquid	Screen_1
yahC	b0317	14455	predicted inner membrane protein (NCBI)	setAIT025 VcDART_RBTnSeq	-0.0222162	VcDART	liquid	Screen_1
yahC	b0317	14455	predicted inner membrane protein (NCBI)	setAIT026 VcDART_RBTnSeq	-0.0992189	VcDART	liquid	Screen_1
yahC	b0317	14455	predicted inner membrane protein (NCBI)	setAIT027 VcDART_RBTnSeq	0.180355	VcDART	liquid	Screen_1
yahC	b0317	14455	predicted inner membrane protein (NCBI)	setAIT028 Mariner_RBTnSeq	0.339103	Mariner	liquid	Screen_1
yahC	b0317	14455	predicted inner membrane protein (NCBI)	setAIT029 Mariner_RBTnSeq	0.471997	Mariner	liquid	Screen_1
yahD	b0318	14456	predicted transcriptional regulator with ankyrin domain (NCBI)	setAIT025 VcDART_RBTnSeq	0.155189	VcDART	liquid	Screen_1
yahD	b0318	14456	predicted transcriptional regulator with ankyrin domain (NCBI)	setAIT026 VcDART_RBTnSeq	-0.59622	VcDART	liquid	Screen_1
yahD	b0318	14456	predicted transcriptional regulator with ankyrin domain (NCBI)	setAIT027 VcDART_RBTnSeq	0.0476893	VcDART	liquid	Screen_1
yahD	b0318	14456	predicted transcriptional regulator with ankyrin domain (NCBI)	setAIT028 Mariner_RBTnSeq	0.388337	Mariner	liquid	Screen_1
yahD	b0318	14456	predicted transcriptional regulator with ankyrin domain (NCBI)	setAIT029 Mariner_RBTnSeq	0.725725	Mariner	liquid	Screen_1
yahE	b0319	14457	hypothetical protein (NCBI)	setAIT025 VcDART_RBTnSeq	0.319931	VcDART	liquid	Screen_1
yahE	b0319	14457	hypothetical protein (NCBI)	setAIT026 VcDART_RBTnSeq	0.0629012	VcDART	liquid	Screen_1
yahE	b0319	14457	hypothetical protein (NCBI)	setAIT027 VcDART_RBTnSeq	0.492982	VcDART	liquid	Screen_1
yahE	b0319	14457	hypothetical protein (NCBI)	setAIT028 Mariner_RBTnSeq	-0.0138669	Mariner	liquid	Screen_1
yahE	b0319	14457	hypothetical protein (NCBI)	setAIT029 Mariner_RBTnSeq	-0.320667	Mariner	liquid	Screen_1
yahF	b0320	14458	predicted acyl-CoA synthetase with NAD(P)-binding domain and succinyl-CoA synthetase domain (NCBI)	setAIT025 VcDART_RBTnSeq	0.0548451	VcDART	liquid	Screen_1
yahF	b0320	14458	predicted acyl-CoA synthetase with NAD(P)-binding domain and succinyl-CoA synthetase domain (NCBI)	setAIT026 VcDART_RBTnSeq	-0.125305	VcDART	liquid	Screen_1
yahF	b0320	14458	predicted acyl-CoA synthetase with NAD(P)-binding domain and succinyl-CoA synthetase domain (NCBI)	setAIT027 VcDART_RBTnSeq	0.0204361	VcDART	liquid	Screen_1
yahF	b0320	14458	predicted acyl-CoA synthetase with NAD(P)-binding domain and succinyl-CoA synthetase domain (NCBI)	setAIT028 Mariner_RBTnSeq	0.12465	Mariner	liquid	Screen_1
yahF	b0320	14458	predicted acyl-CoA synthetase with NAD(P)-binding domain and succinyl-CoA synthetase domain (NCBI)	setAIT029 Mariner_RBTnSeq	-0.384163	Mariner	liquid	Screen_1
yahG	b0321	14459	hypothetical protein (NCBI)	setAIT025 VcDART_RBTnSeq	0.316088	VcDART	liquid	Screen_1
yahG	b0321	14459	hypothetical protein (NCBI)	setAIT026 VcDART_RBTnSeq	0.405681	VcDART	liquid	Screen_1
yahG	b0321	14459	hypothetical protein (NCBI)	setAIT027 VcDART_RBTnSeq	-0.092791	VcDART	liquid	Screen_1
yahG	b0321	14459	hypothetical protein (NCBI)	setAIT028 Mariner_RBTnSeq	0.0252566	Mariner	liquid	Screen_1
yahG	b0321	14459	hypothetical protein (NCBI)	setAIT029 Mariner_RBTnSeq	0.481468	Mariner	liquid	Screen_1
yahI	b0323	14461	predicted carbamate kinase-like protein (NCBI)	setAIT025 VcDART_RBTnSeq	-0.106575	VcDART	liquid	Screen_1
yahI	b0323	14461	predicted carbamate kinase-like protein (NCBI)	setAIT026 VcDART_RBTnSeq	0.535103	VcDART	liquid	Screen_1
yahI	b0323	14461	predicted carbamate kinase-like protein (NCBI)	setAIT027 VcDART_RBTnSeq	-0.335605	VcDART	liquid	Screen_1
yahI	b0323	14461	predicted carbamate kinase-like protein (NCBI)	setAIT028 Mariner_RBTnSeq	-0.18542	Mariner	liquid	Screen_1
yahI	b0323	14461	predicted carbamate kinase-like protein (NCBI)	setAIT029 Mariner_RBTnSeq	0.0967413	Mariner	liquid	Screen_1
yahJ	b0324	14462	deaminase (NCBI)	setAIT025 VcDART_RBTnSeq	0.291393	VcDART	liquid	Screen_1
yahJ	b0324	14462	deaminase (NCBI)	setAIT026 VcDART_RBTnSeq	-0.00293568	VcDART	liquid	Screen_1
yahJ	b0324	14462	deaminase (NCBI)	setAIT027 VcDART_RBTnSeq	0.414898	VcDART	liquid	Screen_1
yahJ	b0324	14462	deaminase (NCBI)	setAIT028 Mariner_RBTnSeq	-0.0465081	Mariner	liquid	Screen_1
yahJ	b0324	14462	deaminase (NCBI)	setAIT029 Mariner_RBTnSeq	0.761409	Mariner	liquid	Screen_1
yahK	b0325	14463	predicted oxidoreductase, Zn-dependent and NAD(P)-binding (NCBI)	setAIT025 VcDART_RBTnSeq	0.213639	VcDART	liquid	Screen_1
yahK	b0325	14463	predicted oxidoreductase, Zn-dependent and NAD(P)-binding (NCBI)	setAIT026 VcDART_RBTnSeq	-0.022026	VcDART	liquid	Screen_1
yahK	b0325	14463	predicted oxidoreductase, Zn-dependent and NAD(P)-binding (NCBI)	setAIT027 VcDART_RBTnSeq	-0.0894569	VcDART	liquid	Screen_1
yahK	b0325	14463	predicted oxidoreductase, Zn-dependent and NAD(P)-binding (NCBI)	setAIT028 Mariner_RBTnSeq	-0.110917	Mariner	liquid	Screen_1
yahK	b0325	14463	predicted oxidoreductase, Zn-dependent and NAD(P)-binding (NCBI)	setAIT029 Mariner_RBTnSeq	0.341725	Mariner	liquid	Screen_1
yahL	b0326	14464	hypothetical protein (NCBI)	setAIT025 VcDART_RBTnSeq	-1.90945	VcDART	liquid	Screen_1
yahL	b0326	14464	hypothetical protein (NCBI)	setAIT026 VcDART_RBTnSeq	-0.338041	VcDART	liquid	Screen_1
yahL	b0326	14464	hypothetical protein (NCBI)	setAIT027 VcDART_RBTnSeq	-0.263289	VcDART	liquid	Screen_1
yahL	b0326	14464	hypothetical protein (NCBI)	setAIT028 Mariner_RBTnSeq	-0.396796	Mariner	liquid	Screen_1
yahL	b0326	14464	hypothetical protein (NCBI)	setAIT029 Mariner_RBTnSeq	0.0657681	Mariner	liquid	Screen_1
yahM	b0327	14465	orf, hypothetical protein (VIMSS)	setAIT025 VcDART_RBTnSeq	0.279563	VcDART	liquid	Screen_1
yahM	b0327	14465	orf, hypothetical protein (VIMSS)	setAIT026 VcDART_RBTnSeq	0.125903	VcDART	liquid	Screen_1
yahM	b0327	14465	orf, hypothetical protein (VIMSS)	setAIT027 VcDART_RBTnSeq	-0.501384	VcDART	liquid	Screen_1
yahM	b0327	14465	orf, hypothetical protein (VIMSS)	setAIT028 Mariner_RBTnSeq	0.135278	Mariner	liquid	Screen_1
yahM	b0327	14465	orf, hypothetical protein (VIMSS)	setAIT029 Mariner_RBTnSeq	-0.202803	Mariner	liquid	Screen_1
yahN	b0328	14466	neutral amino-acid efflux system (NCBI)	setAIT025 VcDART_RBTnSeq	0.192754	VcDART	liquid	Screen_1
yahN	b0328	14466	neutral amino-acid efflux system (NCBI)	setAIT026 VcDART_RBTnSeq	0.0535086	VcDART	liquid	Screen_1
yahN	b0328	14466	neutral amino-acid efflux system (NCBI)	setAIT027 VcDART_RBTnSeq	-0.176534	VcDART	liquid	Screen_1
yahN	b0328	14466	neutral amino-acid efflux system (NCBI)	setAIT028 Mariner_RBTnSeq	-0.110969	Mariner	liquid	Screen_1
yahN	b0328	14466	neutral amino-acid efflux system (NCBI)	setAIT029 Mariner_RBTnSeq	0.196508	Mariner	liquid	Screen_1
yahO	b0329	14467	hypothetical protein (NCBI)	setAIT025 VcDART_RBTnSeq	-0.275299	VcDART	liquid	Screen_1
yahO	b0329	14467	hypothetical protein (NCBI)	setAIT026 VcDART_RBTnSeq	0.625721	VcDART	liquid	Screen_1
yahO	b0329	14467	hypothetical protein (NCBI)	setAIT027 VcDART_RBTnSeq	-0.0114245	VcDART	liquid	Screen_1
yahO	b0329	14467	hypothetical protein (NCBI)	setAIT028 Mariner_RBTnSeq	0.0932048	Mariner	liquid	Screen_1
yahO	b0329	14467	hypothetical protein (NCBI)	setAIT029 Mariner_RBTnSeq	0.652046	Mariner	liquid	Screen_1
prpR	b0330	14468	DNA-binding transcriptional activator (NCBI)	setAIT025 VcDART_RBTnSeq	-0.277434	VcDART	liquid	Screen_1
prpR	b0330	14468	DNA-binding transcriptional activator (NCBI)	setAIT026 VcDART_RBTnSeq	-0.459019	VcDART	liquid	Screen_1
prpR	b0330	14468	DNA-binding transcriptional activator (NCBI)	setAIT027 VcDART_RBTnSeq	-0.412012	VcDART	liquid	Screen_1
prpR	b0330	14468	DNA-binding transcriptional activator (NCBI)	setAIT028 Mariner_RBTnSeq	0.254608	Mariner	liquid	Screen_1
prpR	b0330	14468	DNA-binding transcriptional activator (NCBI)	setAIT029 Mariner_RBTnSeq	0.204022	Mariner	liquid	Screen_1
prpB	b0331	14469	2-methylisocitrate lyase (NCBI)	setAIT025 VcDART_RBTnSeq	-0.636503	VcDART	liquid	Screen_1
prpB	b0331	14469	2-methylisocitrate lyase (NCBI)	setAIT026 VcDART_RBTnSeq	-0.109771	VcDART	liquid	Screen_1
prpB	b0331	14469	2-methylisocitrate lyase (NCBI)	setAIT027 VcDART_RBTnSeq	-0.661394	VcDART	liquid	Screen_1
prpB	b0331	14469	2-methylisocitrate lyase (NCBI)	setAIT028 Mariner_RBTnSeq	-0.518287	Mariner	liquid	Screen_1
prpB	b0331	14469	2-methylisocitrate lyase (NCBI)	setAIT029 Mariner_RBTnSeq	-1.04797	Mariner	liquid	Screen_1
prpC	b0333	14471	2-methylcitrate synthase (NCBI)	setAIT025 VcDART_RBTnSeq	0.533307	VcDART	liquid	Screen_1
prpC	b0333	14471	2-methylcitrate synthase (NCBI)	setAIT026 VcDART_RBTnSeq	0.0703718	VcDART	liquid	Screen_1
prpC	b0333	14471	2-methylcitrate synthase (NCBI)	setAIT027 VcDART_RBTnSeq	0.250027	VcDART	liquid	Screen_1
prpC	b0333	14471	2-methylcitrate synthase (NCBI)	setAIT028 Mariner_RBTnSeq	0.0491912	Mariner	liquid	Screen_1
prpC	b0333	14471	2-methylcitrate synthase (NCBI)	setAIT029 Mariner_RBTnSeq	-0.615161	Mariner	liquid	Screen_1
prpD	b0334	14472	2-methylcitrate dehydratase (NCBI)	setAIT025 VcDART_RBTnSeq	0.504617	VcDART	liquid	Screen_1
prpD	b0334	14472	2-methylcitrate dehydratase (NCBI)	setAIT026 VcDART_RBTnSeq	0.0634118	VcDART	liquid	Screen_1
prpD	b0334	14472	2-methylcitrate dehydratase (NCBI)	setAIT027 VcDART_RBTnSeq	-0.177174	VcDART	liquid	Screen_1
prpD	b0334	14472	2-methylcitrate dehydratase (NCBI)	setAIT028 Mariner_RBTnSeq	-0.12655	Mariner	liquid	Screen_1
prpD	b0334	14472	2-methylcitrate dehydratase (NCBI)	setAIT029 Mariner_RBTnSeq	0.408894	Mariner	liquid	Screen_1
prpE	b0335	14473	predicted propionyl-CoA synthetase with ATPase domain (NCBI)	setAIT025 VcDART_RBTnSeq	-0.114237	VcDART	liquid	Screen_1
prpE	b0335	14473	predicted propionyl-CoA synthetase with ATPase domain (NCBI)	setAIT026 VcDART_RBTnSeq	0.215708	VcDART	liquid	Screen_1
prpE	b0335	14473	predicted propionyl-CoA synthetase with ATPase domain (NCBI)	setAIT027 VcDART_RBTnSeq	0.0307136	VcDART	liquid	Screen_1
prpE	b0335	14473	predicted propionyl-CoA synthetase with ATPase domain (NCBI)	setAIT028 Mariner_RBTnSeq	0.202334	Mariner	liquid	Screen_1
prpE	b0335	14473	predicted propionyl-CoA synthetase with ATPase domain (NCBI)	setAIT029 Mariner_RBTnSeq	-0.31938	Mariner	liquid	Screen_1
codB	b0336	14474	cytosine transporter (NCBI)	setAIT025 VcDART_RBTnSeq	-0.110338	VcDART	liquid	Screen_1
codB	b0336	14474	cytosine transporter (NCBI)	setAIT026 VcDART_RBTnSeq	-0.00306974	VcDART	liquid	Screen_1
codB	b0336	14474	cytosine transporter (NCBI)	setAIT027 VcDART_RBTnSeq	0.332922	VcDART	liquid	Screen_1
codB	b0336	14474	cytosine transporter (NCBI)	setAIT028 Mariner_RBTnSeq	0.110779	Mariner	liquid	Screen_1
codB	b0336	14474	cytosine transporter (NCBI)	setAIT029 Mariner_RBTnSeq	-0.21955	Mariner	liquid	Screen_1
codA	b0337	14475	cytosine deaminase (NCBI)	setAIT025 VcDART_RBTnSeq	-0.0630855	VcDART	liquid	Screen_1
codA	b0337	14475	cytosine deaminase (NCBI)	setAIT026 VcDART_RBTnSeq	-0.159322	VcDART	liquid	Screen_1
codA	b0337	14475	cytosine deaminase (NCBI)	setAIT027 VcDART_RBTnSeq	-0.0372308	VcDART	liquid	Screen_1
codA	b0337	14475	cytosine deaminase (NCBI)	setAIT028 Mariner_RBTnSeq	0.103861	Mariner	liquid	Screen_1
codA	b0337	14475	cytosine deaminase (NCBI)	setAIT029 Mariner_RBTnSeq	0.163662	Mariner	liquid	Screen_1
cynR	b0338	14476	DNA-binding transcriptional dual regulator (NCBI)	setAIT025 VcDART_RBTnSeq	0.343542	VcDART	liquid	Screen_1
cynR	b0338	14476	DNA-binding transcriptional dual regulator (NCBI)	setAIT026 VcDART_RBTnSeq	-0.18385	VcDART	liquid	Screen_1
cynR	b0338	14476	DNA-binding transcriptional dual regulator (NCBI)	setAIT027 VcDART_RBTnSeq	0.0164187	VcDART	liquid	Screen_1
cynR	b0338	14476	DNA-binding transcriptional dual regulator (NCBI)	setAIT028 Mariner_RBTnSeq	0.187627	Mariner	liquid	Screen_1
cynR	b0338	14476	DNA-binding transcriptional dual regulator (NCBI)	setAIT029 Mariner_RBTnSeq	-0.289576	Mariner	liquid	Screen_1
cynT	b0339	14477	carbonic anhydrase (NCBI)	setAIT025 VcDART_RBTnSeq	0.353818	VcDART	liquid	Screen_1
cynT	b0339	14477	carbonic anhydrase (NCBI)	setAIT026 VcDART_RBTnSeq	-0.493963	VcDART	liquid	Screen_1
cynT	b0339	14477	carbonic anhydrase (NCBI)	setAIT027 VcDART_RBTnSeq	-0.109905	VcDART	liquid	Screen_1
cynT	b0339	14477	carbonic anhydrase (NCBI)	setAIT028 Mariner_RBTnSeq	-0.312995	Mariner	liquid	Screen_1
cynT	b0339	14477	carbonic anhydrase (NCBI)	setAIT029 Mariner_RBTnSeq	-1.14719	Mariner	liquid	Screen_1
cynS	b0340	14478	cyanate hydratase (NCBI)	setAIT025 VcDART_RBTnSeq	-0.938934	VcDART	liquid	Screen_1
cynS	b0340	14478	cyanate hydratase (NCBI)	setAIT026 VcDART_RBTnSeq	-0.167023	VcDART	liquid	Screen_1
cynS	b0340	14478	cyanate hydratase (NCBI)	setAIT027 VcDART_RBTnSeq	-0.732494	VcDART	liquid	Screen_1
cynS	b0340	14478	cyanate hydratase (NCBI)	setAIT028 Mariner_RBTnSeq	-0.723983	Mariner	liquid	Screen_1
cynS	b0340	14478	cyanate hydratase (NCBI)	setAIT029 Mariner_RBTnSeq	-0.522053	Mariner	liquid	Screen_1
cynX	b0341	14479	predicted cyanate transporter (NCBI)	setAIT025 VcDART_RBTnSeq	-0.110887	VcDART	liquid	Screen_1
cynX	b0341	14479	predicted cyanate transporter (NCBI)	setAIT026 VcDART_RBTnSeq	-0.00174132	VcDART	liquid	Screen_1
cynX	b0341	14479	predicted cyanate transporter (NCBI)	setAIT027 VcDART_RBTnSeq	-0.115186	VcDART	liquid	Screen_1
cynX	b0341	14479	predicted cyanate transporter (NCBI)	setAIT028 Mariner_RBTnSeq	-0.0398345	Mariner	liquid	Screen_1
cynX	b0341	14479	predicted cyanate transporter (NCBI)	setAIT029 Mariner_RBTnSeq	0.0387184	Mariner	liquid	Screen_1
lacA	b0342	14480	galactoside O-acetyltransferase (NCBI)	setAIT025 VcDART_RBTnSeq	-0.0160089	VcDART	liquid	Screen_1
lacA	b0342	14480	galactoside O-acetyltransferase (NCBI)	setAIT026 VcDART_RBTnSeq	-0.0999285	VcDART	liquid	Screen_1
lacA	b0342	14480	galactoside O-acetyltransferase (NCBI)	setAIT027 VcDART_RBTnSeq	-0.244211	VcDART	liquid	Screen_1
lacA	b0342	14480	galactoside O-acetyltransferase (NCBI)	setAIT028 Mariner_RBTnSeq	0.354304	Mariner	liquid	Screen_1
lacA	b0342	14480	galactoside O-acetyltransferase (NCBI)	setAIT029 Mariner_RBTnSeq	0.444463	Mariner	liquid	Screen_1
lacY	b0343	14481	galactoside permease (NCBI)	setAIT025 VcDART_RBTnSeq	-0.0340655	VcDART	liquid	Screen_1
lacY	b0343	14481	galactoside permease (NCBI)	setAIT026 VcDART_RBTnSeq	-0.0333619	VcDART	liquid	Screen_1
lacY	b0343	14481	galactoside permease (NCBI)	setAIT027 VcDART_RBTnSeq	-0.0905984	VcDART	liquid	Screen_1
lacY	b0343	14481	galactoside permease (NCBI)	setAIT028 Mariner_RBTnSeq	-0.0658515	Mariner	liquid	Screen_1
lacY	b0343	14481	galactoside permease (NCBI)	setAIT029 Mariner_RBTnSeq	-0.162809	Mariner	liquid	Screen_1
lacZ	b0344	14482	beta-D-galactosidase (NCBI)	setAIT025 VcDART_RBTnSeq	0.165364	VcDART	liquid	Screen_1
lacZ	b0344	14482	beta-D-galactosidase (NCBI)	setAIT026 VcDART_RBTnSeq	0.00455617	VcDART	liquid	Screen_1
lacZ	b0344	14482	beta-D-galactosidase (NCBI)	setAIT027 VcDART_RBTnSeq	0.226284	VcDART	liquid	Screen_1
lacZ	b0344	14482	beta-D-galactosidase (NCBI)	setAIT028 Mariner_RBTnSeq	-0.290448	Mariner	liquid	Screen_1
lacZ	b0344	14482	beta-D-galactosidase (NCBI)	setAIT029 Mariner_RBTnSeq	0.0972526	Mariner	liquid	Screen_1
lacI	b0345	14483	transcriptional repressor of the lac operon (VIMSS)	setAIT025 VcDART_RBTnSeq	0.0577478	VcDART	liquid	Screen_1
lacI	b0345	14483	transcriptional repressor of the lac operon (VIMSS)	setAIT026 VcDART_RBTnSeq	0.116724	VcDART	liquid	Screen_1
lacI	b0345	14483	transcriptional repressor of the lac operon (VIMSS)	setAIT027 VcDART_RBTnSeq	-0.161422	VcDART	liquid	Screen_1
lacI	b0345	14483	transcriptional repressor of the lac operon (VIMSS)	setAIT028 Mariner_RBTnSeq	-0.0609479	Mariner	liquid	Screen_1
lacI	b0345	14483	transcriptional repressor of the lac operon (VIMSS)	setAIT029 Mariner_RBTnSeq	0.00357941	Mariner	liquid	Screen_1
mhpR	b0346	14484	DNA-binding transcriptional activator, 3HPP-binding (RefSeq)	setAIT025 VcDART_RBTnSeq	-0.222086	VcDART	liquid	Screen_1
mhpR	b0346	14484	DNA-binding transcriptional activator, 3HPP-binding (RefSeq)	setAIT026 VcDART_RBTnSeq	0.24879	VcDART	liquid	Screen_1
mhpR	b0346	14484	DNA-binding transcriptional activator, 3HPP-binding (RefSeq)	setAIT027 VcDART_RBTnSeq	-0.488971	VcDART	liquid	Screen_1
mhpR	b0346	14484	DNA-binding transcriptional activator, 3HPP-binding (RefSeq)	setAIT028 Mariner_RBTnSeq	-0.619318	Mariner	liquid	Screen_1
mhpR	b0346	14484	DNA-binding transcriptional activator, 3HPP-binding (RefSeq)	setAIT029 Mariner_RBTnSeq	-0.426666	Mariner	liquid	Screen_1
mhpA	b0347	14485	3-(3-hydroxyphenyl)propionate hydroxylase (NCBI)	setAIT025 VcDART_RBTnSeq	0.0661645	VcDART	liquid	Screen_1
mhpA	b0347	14485	3-(3-hydroxyphenyl)propionate hydroxylase (NCBI)	setAIT026 VcDART_RBTnSeq	0.178427	VcDART	liquid	Screen_1
mhpA	b0347	14485	3-(3-hydroxyphenyl)propionate hydroxylase (NCBI)	setAIT027 VcDART_RBTnSeq	-0.0940859	VcDART	liquid	Screen_1
mhpA	b0347	14485	3-(3-hydroxyphenyl)propionate hydroxylase (NCBI)	setAIT028 Mariner_RBTnSeq	0.227881	Mariner	liquid	Screen_1
mhpA	b0347	14485	3-(3-hydroxyphenyl)propionate hydroxylase (NCBI)	setAIT029 Mariner_RBTnSeq	0.067151	Mariner	liquid	Screen_1
mhpB	b0348	14486	2,3-dihydroxyphenylpropionate 1,2-dioxygenase (NCBI)	setAIT025 VcDART_RBTnSeq	0.349155	VcDART	liquid	Screen_1
mhpB	b0348	14486	2,3-dihydroxyphenylpropionate 1,2-dioxygenase (NCBI)	setAIT026 VcDART_RBTnSeq	-0.438767	VcDART	liquid	Screen_1
mhpB	b0348	14486	2,3-dihydroxyphenylpropionate 1,2-dioxygenase (NCBI)	setAIT027 VcDART_RBTnSeq	-0.0417522	VcDART	liquid	Screen_1
mhpB	b0348	14486	2,3-dihydroxyphenylpropionate 1,2-dioxygenase (NCBI)	setAIT028 Mariner_RBTnSeq	-0.418464	Mariner	liquid	Screen_1
mhpB	b0348	14486	2,3-dihydroxyphenylpropionate 1,2-dioxygenase (NCBI)	setAIT029 Mariner_RBTnSeq	-0.279275	Mariner	liquid	Screen_1
mhpC	b0349	14487	2-hydroxy-6-ketonona-2,4-dienedioic acid hydrolase (VIMSS)	setAIT025 VcDART_RBTnSeq	-0.00926833	VcDART	liquid	Screen_1
mhpC	b0349	14487	2-hydroxy-6-ketonona-2,4-dienedioic acid hydrolase (VIMSS)	setAIT026 VcDART_RBTnSeq	0.235551	VcDART	liquid	Screen_1
mhpC	b0349	14487	2-hydroxy-6-ketonona-2,4-dienedioic acid hydrolase (VIMSS)	setAIT027 VcDART_RBTnSeq	-0.143853	VcDART	liquid	Screen_1
mhpC	b0349	14487	2-hydroxy-6-ketonona-2,4-dienedioic acid hydrolase (VIMSS)	setAIT028 Mariner_RBTnSeq	-0.33777	Mariner	liquid	Screen_1
mhpC	b0349	14487	2-hydroxy-6-ketonona-2,4-dienedioic acid hydrolase (VIMSS)	setAIT029 Mariner_RBTnSeq	0.147062	Mariner	liquid	Screen_1
mhpD	b0350	14488	2-keto-4-pentenoate hydratase (VIMSS)	setAIT025 VcDART_RBTnSeq	0.144197	VcDART	liquid	Screen_1
mhpD	b0350	14488	2-keto-4-pentenoate hydratase (VIMSS)	setAIT026 VcDART_RBTnSeq	-0.21917	VcDART	liquid	Screen_1
mhpD	b0350	14488	2-keto-4-pentenoate hydratase (VIMSS)	setAIT027 VcDART_RBTnSeq	0.109452	VcDART	liquid	Screen_1
mhpD	b0350	14488	2-keto-4-pentenoate hydratase (VIMSS)	setAIT028 Mariner_RBTnSeq	-0.0990459	Mariner	liquid	Screen_1
mhpD	b0350	14488	2-keto-4-pentenoate hydratase (VIMSS)	setAIT029 Mariner_RBTnSeq	-0.255201	Mariner	liquid	Screen_1
mhpF	b0351	14489	acetaldehyde dehydrogenase (NCBI)	setAIT025 VcDART_RBTnSeq	-0.105925	VcDART	liquid	Screen_1
mhpF	b0351	14489	acetaldehyde dehydrogenase (NCBI)	setAIT026 VcDART_RBTnSeq	0.247404	VcDART	liquid	Screen_1
mhpF	b0351	14489	acetaldehyde dehydrogenase (NCBI)	setAIT027 VcDART_RBTnSeq	-0.165365	VcDART	liquid	Screen_1
mhpF	b0351	14489	acetaldehyde dehydrogenase (NCBI)	setAIT028 Mariner_RBTnSeq	0.13503	Mariner	liquid	Screen_1
mhpF	b0351	14489	acetaldehyde dehydrogenase (NCBI)	setAIT029 Mariner_RBTnSeq	-0.156654	Mariner	liquid	Screen_1
mhpE	b0352	14490	4-hydroxy-2-ketovalerate aldolase (NCBI)	setAIT025 VcDART_RBTnSeq	0.486947	VcDART	liquid	Screen_1
mhpE	b0352	14490	4-hydroxy-2-ketovalerate aldolase (NCBI)	setAIT026 VcDART_RBTnSeq	-0.339841	VcDART	liquid	Screen_1
mhpE	b0352	14490	4-hydroxy-2-ketovalerate aldolase (NCBI)	setAIT027 VcDART_RBTnSeq	-0.0212934	VcDART	liquid	Screen_1
mhpE	b0352	14490	4-hydroxy-2-ketovalerate aldolase (NCBI)	setAIT028 Mariner_RBTnSeq	0.0257555	Mariner	liquid	Screen_1
mhpE	b0352	14490	4-hydroxy-2-ketovalerate aldolase (NCBI)	setAIT029 Mariner_RBTnSeq	-0.352199	Mariner	liquid	Screen_1
mhpT	b0353	14491	putative transport protein (VIMSS)	setAIT025 VcDART_RBTnSeq	-0.374601	VcDART	liquid	Screen_1
mhpT	b0353	14491	putative transport protein (VIMSS)	setAIT026 VcDART_RBTnSeq	0.0128555	VcDART	liquid	Screen_1
mhpT	b0353	14491	putative transport protein (VIMSS)	setAIT027 VcDART_RBTnSeq	0.0664907	VcDART	liquid	Screen_1
mhpT	b0353	14491	putative transport protein (VIMSS)	setAIT028 Mariner_RBTnSeq	-0.322849	Mariner	liquid	Screen_1
mhpT	b0353	14491	putative transport protein (VIMSS)	setAIT029 Mariner_RBTnSeq	-0.27982	Mariner	liquid	Screen_1
yaiL	b0354	14492	nucleoprotein/polynucleotide-associated enzyme (VIMSS)	setAIT025 VcDART_RBTnSeq	0.333501	VcDART	liquid	Screen_1
yaiL	b0354	14492	nucleoprotein/polynucleotide-associated enzyme (VIMSS)	setAIT026 VcDART_RBTnSeq	0.0147551	VcDART	liquid	Screen_1
yaiL	b0354	14492	nucleoprotein/polynucleotide-associated enzyme (VIMSS)	setAIT027 VcDART_RBTnSeq	-0.207391	VcDART	liquid	Screen_1
yaiL	b0354	14492	nucleoprotein/polynucleotide-associated enzyme (VIMSS)	setAIT028 Mariner_RBTnSeq	-0.125294	Mariner	liquid	Screen_1
yaiL	b0354	14492	nucleoprotein/polynucleotide-associated enzyme (VIMSS)	setAIT029 Mariner_RBTnSeq	0.199026	Mariner	liquid	Screen_1
frmB	b0355	14493	predicted esterase (NCBI)	setAIT025 VcDART_RBTnSeq	-0.075951	VcDART	liquid	Screen_1
frmB	b0355	14493	predicted esterase (NCBI)	setAIT026 VcDART_RBTnSeq	-0.0477278	VcDART	liquid	Screen_1
frmB	b0355	14493	predicted esterase (NCBI)	setAIT027 VcDART_RBTnSeq	0.255951	VcDART	liquid	Screen_1
frmB	b0355	14493	predicted esterase (NCBI)	setAIT028 Mariner_RBTnSeq	0.0196946	Mariner	liquid	Screen_1
frmB	b0355	14493	predicted esterase (NCBI)	setAIT029 Mariner_RBTnSeq	-0.539225	Mariner	liquid	Screen_1
frmA	b0356	14494	alcohol dehydrogenase class III/glutathione-dependent formaldehyde dehydrogenase (NCBI)	setAIT025 VcDART_RBTnSeq	0.153287	VcDART	liquid	Screen_1
frmA	b0356	14494	alcohol dehydrogenase class III/glutathione-dependent formaldehyde dehydrogenase (NCBI)	setAIT026 VcDART_RBTnSeq	-0.17316	VcDART	liquid	Screen_1
frmA	b0356	14494	alcohol dehydrogenase class III/glutathione-dependent formaldehyde dehydrogenase (NCBI)	setAIT027 VcDART_RBTnSeq	-0.369882	VcDART	liquid	Screen_1
frmA	b0356	14494	alcohol dehydrogenase class III/glutathione-dependent formaldehyde dehydrogenase (NCBI)	setAIT028 Mariner_RBTnSeq	-0.170807	Mariner	liquid	Screen_1
frmA	b0356	14494	alcohol dehydrogenase class III/glutathione-dependent formaldehyde dehydrogenase (NCBI)	setAIT029 Mariner_RBTnSeq	0.666263	Mariner	liquid	Screen_1
yaiN	b0357	14495	putative alpha helix chain (VIMSS)	setAIT025 VcDART_RBTnSeq	-0.457242	VcDART	liquid	Screen_1
yaiN	b0357	14495	putative alpha helix chain (VIMSS)	setAIT026 VcDART_RBTnSeq	-0.92437	VcDART	liquid	Screen_1
yaiN	b0357	14495	putative alpha helix chain (VIMSS)	setAIT027 VcDART_RBTnSeq	0.105159	VcDART	liquid	Screen_1
yaiN	b0357	14495	putative alpha helix chain (VIMSS)	setAIT028 Mariner_RBTnSeq	1.05112	Mariner	liquid	Screen_1
yaiN	b0357	14495	putative alpha helix chain (VIMSS)	setAIT029 Mariner_RBTnSeq	-0.05672	Mariner	liquid	Screen_1
yaiO	b0358	14496	hypothetical protein (NCBI)	setAIT025 VcDART_RBTnSeq	0.0753494	VcDART	liquid	Screen_1
yaiO	b0358	14496	hypothetical protein (NCBI)	setAIT026 VcDART_RBTnSeq	-0.183127	VcDART	liquid	Screen_1
yaiO	b0358	14496	hypothetical protein (NCBI)	setAIT027 VcDART_RBTnSeq	0.125053	VcDART	liquid	Screen_1
yaiO	b0358	14496	hypothetical protein (NCBI)	setAIT028 Mariner_RBTnSeq	-0.0477881	Mariner	liquid	Screen_1
yaiO	b0358	14496	hypothetical protein (NCBI)	setAIT029 Mariner_RBTnSeq	-0.0082188	Mariner	liquid	Screen_1
yaiP	b0363	14501	predicted glucosyltransferase (NCBI)	setAIT025 VcDART_RBTnSeq	-0.102704	VcDART	liquid	Screen_1
yaiP	b0363	14501	predicted glucosyltransferase (NCBI)	setAIT026 VcDART_RBTnSeq	0.0596909	VcDART	liquid	Screen_1
yaiP	b0363	14501	predicted glucosyltransferase (NCBI)	setAIT027 VcDART_RBTnSeq	0.149188	VcDART	liquid	Screen_1
yaiP	b0363	14501	predicted glucosyltransferase (NCBI)	setAIT028 Mariner_RBTnSeq	0.0402193	Mariner	liquid	Screen_1
yaiP	b0363	14501	predicted glucosyltransferase (NCBI)	setAIT029 Mariner_RBTnSeq	-0.0650444	Mariner	liquid	Screen_1
yaiS	b0364	14502	orf, hypothetical protein (VIMSS)	setAIT025 VcDART_RBTnSeq	-0.250784	VcDART	liquid	Screen_1
yaiS	b0364	14502	orf, hypothetical protein (VIMSS)	setAIT026 VcDART_RBTnSeq	0.21484	VcDART	liquid	Screen_1
yaiS	b0364	14502	orf, hypothetical protein (VIMSS)	setAIT027 VcDART_RBTnSeq	-0.234513	VcDART	liquid	Screen_1
yaiS	b0364	14502	orf, hypothetical protein (VIMSS)	setAIT028 Mariner_RBTnSeq	-0.1573	Mariner	liquid	Screen_1
yaiS	b0364	14502	orf, hypothetical protein (VIMSS)	setAIT029 Mariner_RBTnSeq	-0.054229	Mariner	liquid	Screen_1
tauA	b0365	14503	taurine transport system periplasmic protein (VIMSS)	setAIT025 VcDART_RBTnSeq	-0.161527	VcDART	liquid	Screen_1
tauA	b0365	14503	taurine transport system periplasmic protein (VIMSS)	setAIT026 VcDART_RBTnSeq	0.160045	VcDART	liquid	Screen_1
tauA	b0365	14503	taurine transport system periplasmic protein (VIMSS)	setAIT027 VcDART_RBTnSeq	0.0905647	VcDART	liquid	Screen_1
tauA	b0365	14503	taurine transport system periplasmic protein (VIMSS)	setAIT028 Mariner_RBTnSeq	0.0520997	Mariner	liquid	Screen_1
tauA	b0365	14503	taurine transport system periplasmic protein (VIMSS)	setAIT029 Mariner_RBTnSeq	-0.628996	Mariner	liquid	Screen_1
tauB	b0366	14504	taurine transporter subunit (NCBI)	setAIT025 VcDART_RBTnSeq	-0.162924	VcDART	liquid	Screen_1
tauB	b0366	14504	taurine transporter subunit (NCBI)	setAIT026 VcDART_RBTnSeq	-0.201108	VcDART	liquid	Screen_1
tauB	b0366	14504	taurine transporter subunit (NCBI)	setAIT027 VcDART_RBTnSeq	0.162669	VcDART	liquid	Screen_1
tauB	b0366	14504	taurine transporter subunit (NCBI)	setAIT028 Mariner_RBTnSeq	0.334574	Mariner	liquid	Screen_1
tauB	b0366	14504	taurine transporter subunit (NCBI)	setAIT029 Mariner_RBTnSeq	-0.0383218	Mariner	liquid	Screen_1
tauC	b0367	14505	taurine transporter subunit (NCBI)	setAIT025 VcDART_RBTnSeq	0.396708	VcDART	liquid	Screen_1
tauC	b0367	14505	taurine transporter subunit (NCBI)	setAIT026 VcDART_RBTnSeq	0.691975	VcDART	liquid	Screen_1
tauC	b0367	14505	taurine transporter subunit (NCBI)	setAIT027 VcDART_RBTnSeq	0.284573	VcDART	liquid	Screen_1
tauC	b0367	14505	taurine transporter subunit (NCBI)	setAIT028 Mariner_RBTnSeq	0.365759	Mariner	liquid	Screen_1
tauC	b0367	14505	taurine transporter subunit (NCBI)	setAIT029 Mariner_RBTnSeq	-0.487376	Mariner	liquid	Screen_1
tauD	b0368	14506	taurine dioxygenase (NCBI)	setAIT025 VcDART_RBTnSeq	0.16341	VcDART	liquid	Screen_1
tauD	b0368	14506	taurine dioxygenase (NCBI)	setAIT026 VcDART_RBTnSeq	-0.138414	VcDART	liquid	Screen_1
tauD	b0368	14506	taurine dioxygenase (NCBI)	setAIT027 VcDART_RBTnSeq	-0.0495622	VcDART	liquid	Screen_1
tauD	b0368	14506	taurine dioxygenase (NCBI)	setAIT028 Mariner_RBTnSeq	0.023102	Mariner	liquid	Screen_1
tauD	b0368	14506	taurine dioxygenase (NCBI)	setAIT029 Mariner_RBTnSeq	-0.607821	Mariner	liquid	Screen_1
yaiV	b0375	14513	predicted DNA-binding transcriptional regulator (RefSeq)	setAIT025 VcDART_RBTnSeq	-0.362671	VcDART	liquid	Screen_1
yaiV	b0375	14513	predicted DNA-binding transcriptional regulator (RefSeq)	setAIT026 VcDART_RBTnSeq	-0.229885	VcDART	liquid	Screen_1
yaiV	b0375	14513	predicted DNA-binding transcriptional regulator (RefSeq)	setAIT027 VcDART_RBTnSeq	-0.467469	VcDART	liquid	Screen_1
yaiV	b0375	14513	predicted DNA-binding transcriptional regulator (RefSeq)	setAIT028 Mariner_RBTnSeq	-0.301258	Mariner	liquid	Screen_1
yaiV	b0375	14513	predicted DNA-binding transcriptional regulator (RefSeq)	setAIT029 Mariner_RBTnSeq	-0.208314	Mariner	liquid	Screen_1
ampH	b0376	14514	beta-lactamase/D-alanine carboxypeptidase (NCBI)	setAIT025 VcDART_RBTnSeq	-0.154599	VcDART	liquid	Screen_1
ampH	b0376	14514	beta-lactamase/D-alanine carboxypeptidase (NCBI)	setAIT026 VcDART_RBTnSeq	0.430693	VcDART	liquid	Screen_1
ampH	b0376	14514	beta-lactamase/D-alanine carboxypeptidase (NCBI)	setAIT027 VcDART_RBTnSeq	0.115155	VcDART	liquid	Screen_1
ampH	b0376	14514	beta-lactamase/D-alanine carboxypeptidase (NCBI)	setAIT028 Mariner_RBTnSeq	0.195178	Mariner	liquid	Screen_1
ampH	b0376	14514	beta-lactamase/D-alanine carboxypeptidase (NCBI)	setAIT029 Mariner_RBTnSeq	0.222053	Mariner	liquid	Screen_1
sbmA	b0377	14515	predicted transporter (NCBI)	setAIT025 VcDART_RBTnSeq	0.177159	VcDART	liquid	Screen_1
sbmA	b0377	14515	predicted transporter (NCBI)	setAIT026 VcDART_RBTnSeq	0.0559904	VcDART	liquid	Screen_1
sbmA	b0377	14515	predicted transporter (NCBI)	setAIT027 VcDART_RBTnSeq	-0.0613284	VcDART	liquid	Screen_1
sbmA	b0377	14515	predicted transporter (NCBI)	setAIT028 Mariner_RBTnSeq	0.235427	Mariner	liquid	Screen_1
sbmA	b0377	14515	predicted transporter (NCBI)	setAIT029 Mariner_RBTnSeq	0.0659904	Mariner	liquid	Screen_1
yaiW	b0378	14516	predicted DNA-binding transcriptional regulator (NCBI)	setAIT025 VcDART_RBTnSeq	0.43242	VcDART	liquid	Screen_1
yaiW	b0378	14516	predicted DNA-binding transcriptional regulator (NCBI)	setAIT026 VcDART_RBTnSeq	0.399527	VcDART	liquid	Screen_1
yaiW	b0378	14516	predicted DNA-binding transcriptional regulator (NCBI)	setAIT027 VcDART_RBTnSeq	-0.103381	VcDART	liquid	Screen_1
yaiW	b0378	14516	predicted DNA-binding transcriptional regulator (NCBI)	setAIT028 Mariner_RBTnSeq	0.17715	Mariner	liquid	Screen_1
yaiW	b0378	14516	predicted DNA-binding transcriptional regulator (NCBI)	setAIT029 Mariner_RBTnSeq	0.0367413	Mariner	liquid	Screen_1
yaiY	b0379	14517	predicted inner membrane protein (NCBI)	setAIT025 VcDART_RBTnSeq	-0.0824578	VcDART	liquid	Screen_1
yaiY	b0379	14517	predicted inner membrane protein (NCBI)	setAIT026 VcDART_RBTnSeq	-0.0528154	VcDART	liquid	Screen_1
yaiY	b0379	14517	predicted inner membrane protein (NCBI)	setAIT027 VcDART_RBTnSeq	0.342753	VcDART	liquid	Screen_1
yaiY	b0379	14517	predicted inner membrane protein (NCBI)	setAIT028 Mariner_RBTnSeq	0.107186	Mariner	liquid	Screen_1
yaiY	b0379	14517	predicted inner membrane protein (NCBI)	setAIT029 Mariner_RBTnSeq	-0.445391	Mariner	liquid	Screen_1
b0380	b0380	14518	orf, hypothetical protein (VIMSS)	setAIT025 VcDART_RBTnSeq	-0.197185	VcDART	liquid	Screen_1
b0380	b0380	14518	orf, hypothetical protein (VIMSS)	setAIT026 VcDART_RBTnSeq	0.57738	VcDART	liquid	Screen_1
b0380	b0380	14518	orf, hypothetical protein (VIMSS)	setAIT027 VcDART_RBTnSeq	-0.140105	VcDART	liquid	Screen_1
b0380	b0380	14518	orf, hypothetical protein (VIMSS)	setAIT028 Mariner_RBTnSeq	-0.340078	Mariner	liquid	Screen_1
b0380	b0380	14518	orf, hypothetical protein (VIMSS)	setAIT029 Mariner_RBTnSeq	-0.655245	Mariner	liquid	Screen_1
ddlA	b0381	14519	D-alanylalanine synthetase (NCBI)	setAIT025 VcDART_RBTnSeq	0.502178	VcDART	liquid	Screen_1
ddlA	b0381	14519	D-alanylalanine synthetase (NCBI)	setAIT026 VcDART_RBTnSeq	-0.166628	VcDART	liquid	Screen_1
ddlA	b0381	14519	D-alanylalanine synthetase (NCBI)	setAIT027 VcDART_RBTnSeq	0.137964	VcDART	liquid	Screen_1
ddlA	b0381	14519	D-alanylalanine synthetase (NCBI)	setAIT028 Mariner_RBTnSeq	0.515589	Mariner	liquid	Screen_1
ddlA	b0381	14519	D-alanylalanine synthetase (NCBI)	setAIT029 Mariner_RBTnSeq	-0.060949	Mariner	liquid	Screen_1
yaiB	b0382	14520	hypothetical protein (NCBI)	setAIT025 VcDART_RBTnSeq	0.211112	VcDART	liquid	Screen_1
yaiB	b0382	14520	hypothetical protein (NCBI)	setAIT026 VcDART_RBTnSeq	-0.0690003	VcDART	liquid	Screen_1
yaiB	b0382	14520	hypothetical protein (NCBI)	setAIT027 VcDART_RBTnSeq	0.118115	VcDART	liquid	Screen_1
yaiB	b0382	14520	hypothetical protein (NCBI)	setAIT028 Mariner_RBTnSeq	0.443849	Mariner	liquid	Screen_1
yaiB	b0382	14520	hypothetical protein (NCBI)	setAIT029 Mariner_RBTnSeq	0.182882	Mariner	liquid	Screen_1
phoA	b0383	14521	alkaline phosphatase (VIMSS)	setAIT025 VcDART_RBTnSeq	0.126085	VcDART	liquid	Screen_1
phoA	b0383	14521	alkaline phosphatase (VIMSS)	setAIT026 VcDART_RBTnSeq	0.244107	VcDART	liquid	Screen_1
phoA	b0383	14521	alkaline phosphatase (VIMSS)	setAIT027 VcDART_RBTnSeq	-0.00285957	VcDART	liquid	Screen_1
phoA	b0383	14521	alkaline phosphatase (VIMSS)	setAIT028 Mariner_RBTnSeq	0.0726803	Mariner	liquid	Screen_1
phoA	b0383	14521	alkaline phosphatase (VIMSS)	setAIT029 Mariner_RBTnSeq	-0.147414	Mariner	liquid	Screen_1
psiF	b0384	14522	induced by phosphate starvation (VIMSS)	setAIT025 VcDART_RBTnSeq	-0.27406	VcDART	liquid	Screen_1
psiF	b0384	14522	induced by phosphate starvation (VIMSS)	setAIT026 VcDART_RBTnSeq	-0.65732	VcDART	liquid	Screen_1
psiF	b0384	14522	induced by phosphate starvation (VIMSS)	setAIT027 VcDART_RBTnSeq	0.174711	VcDART	liquid	Screen_1
psiF	b0384	14522	induced by phosphate starvation (VIMSS)	setAIT028 Mariner_RBTnSeq	0.129145	Mariner	liquid	Screen_1
psiF	b0384	14522	induced by phosphate starvation (VIMSS)	setAIT029 Mariner_RBTnSeq	0.0828681	Mariner	liquid	Screen_1
yaiC	b0385	14523	predicted diguanylate cyclase (NCBI)	setAIT025 VcDART_RBTnSeq	0.55594	VcDART	liquid	Screen_1
yaiC	b0385	14523	predicted diguanylate cyclase (NCBI)	setAIT026 VcDART_RBTnSeq	-0.310443	VcDART	liquid	Screen_1
yaiC	b0385	14523	predicted diguanylate cyclase (NCBI)	setAIT027 VcDART_RBTnSeq	0.0545661	VcDART	liquid	Screen_1
yaiC	b0385	14523	predicted diguanylate cyclase (NCBI)	setAIT028 Mariner_RBTnSeq	0.411747	Mariner	liquid	Screen_1
yaiC	b0385	14523	predicted diguanylate cyclase (NCBI)	setAIT029 Mariner_RBTnSeq	-0.529793	Mariner	liquid	Screen_1
yaiI	b0387	14525	orf, hypothetical protein (VIMSS)	setAIT025 VcDART_RBTnSeq	0.0792811	VcDART	liquid	Screen_1
yaiI	b0387	14525	orf, hypothetical protein (VIMSS)	setAIT026 VcDART_RBTnSeq	0.124396	VcDART	liquid	Screen_1
yaiI	b0387	14525	orf, hypothetical protein (VIMSS)	setAIT027 VcDART_RBTnSeq	-0.493798	VcDART	liquid	Screen_1
yaiI	b0387	14525	orf, hypothetical protein (VIMSS)	setAIT028 Mariner_RBTnSeq	-0.0825983	Mariner	liquid	Screen_1
yaiI	b0387	14525	orf, hypothetical protein (VIMSS)	setAIT029 Mariner_RBTnSeq	0.751229	Mariner	liquid	Screen_1
aroL	b0388	14526	shikimate kinase II (NCBI)	setAIT025 VcDART_RBTnSeq	-0.397868	VcDART	liquid	Screen_1
aroL	b0388	14526	shikimate kinase II (NCBI)	setAIT026 VcDART_RBTnSeq	-0.480677	VcDART	liquid	Screen_1
aroL	b0388	14526	shikimate kinase II (NCBI)	setAIT027 VcDART_RBTnSeq	-0.607206	VcDART	liquid	Screen_1
aroL	b0388	14526	shikimate kinase II (NCBI)	setAIT028 Mariner_RBTnSeq	-0.418954	Mariner	liquid	Screen_1
aroL	b0388	14526	shikimate kinase II (NCBI)	setAIT029 Mariner_RBTnSeq	-0.501363	Mariner	liquid	Screen_1
yaiA	b0389	14527	hypothetical protein (NCBI)	setAIT025 VcDART_RBTnSeq	0.33151	VcDART	liquid	Screen_1
yaiA	b0389	14527	hypothetical protein (NCBI)	setAIT026 VcDART_RBTnSeq	-0.0640276	VcDART	liquid	Screen_1
yaiA	b0389	14527	hypothetical protein (NCBI)	setAIT027 VcDART_RBTnSeq	1.54082	VcDART	liquid	Screen_1
yaiA	b0389	14527	hypothetical protein (NCBI)	setAIT028 Mariner_RBTnSeq	-0.0261259	Mariner	liquid	Screen_1
yaiA	b0389	14527	hypothetical protein (NCBI)	setAIT029 Mariner_RBTnSeq	-0.553786	Mariner	liquid	Screen_1
aroM	b0390	14528	hypothetical protein (NCBI)	setAIT025 VcDART_RBTnSeq	0.0166727	VcDART	liquid	Screen_1
aroM	b0390	14528	hypothetical protein (NCBI)	setAIT026 VcDART_RBTnSeq	0.262478	VcDART	liquid	Screen_1
aroM	b0390	14528	hypothetical protein (NCBI)	setAIT027 VcDART_RBTnSeq	0.927012	VcDART	liquid	Screen_1
aroM	b0390	14528	hypothetical protein (NCBI)	setAIT028 Mariner_RBTnSeq	0.0879622	Mariner	liquid	Screen_1
aroM	b0390	14528	hypothetical protein (NCBI)	setAIT029 Mariner_RBTnSeq	0.0254535	Mariner	liquid	Screen_1
yaiE	b0391	14529	hypothetical protein (NCBI)	setAIT025 VcDART_RBTnSeq	-0.00850765	VcDART	liquid	Screen_1
yaiE	b0391	14529	hypothetical protein (NCBI)	setAIT026 VcDART_RBTnSeq	0.457533	VcDART	liquid	Screen_1
yaiE	b0391	14529	hypothetical protein (NCBI)	setAIT027 VcDART_RBTnSeq	0.368987	VcDART	liquid	Screen_1
yaiE	b0391	14529	hypothetical protein (NCBI)	setAIT028 Mariner_RBTnSeq	0.116779	Mariner	liquid	Screen_1
yaiE	b0391	14529	hypothetical protein (NCBI)	setAIT029 Mariner_RBTnSeq	0.0221855	Mariner	liquid	Screen_1
ykiA	b0392	14530	hypothetical protein (NCBI)	setAIT025 VcDART_RBTnSeq	-0.182118	VcDART	liquid	Screen_1
ykiA	b0392	14530	hypothetical protein (NCBI)	setAIT026 VcDART_RBTnSeq	-0.155925	VcDART	liquid	Screen_1
ykiA	b0392	14530	hypothetical protein (NCBI)	setAIT027 VcDART_RBTnSeq	0.405477	VcDART	liquid	Screen_1
ykiA	b0392	14530	hypothetical protein (NCBI)	setAIT028 Mariner_RBTnSeq	0.415681	Mariner	liquid	Screen_1
ykiA	b0392	14530	hypothetical protein (NCBI)	setAIT029 Mariner_RBTnSeq	0.0480615	Mariner	liquid	Screen_1
rdgC	b0393	14531	recombination associated protein (NCBI)	setAIT025 VcDART_RBTnSeq	-0.0927008	VcDART	liquid	Screen_1
rdgC	b0393	14531	recombination associated protein (NCBI)	setAIT026 VcDART_RBTnSeq	0.559242	VcDART	liquid	Screen_1
rdgC	b0393	14531	recombination associated protein (NCBI)	setAIT027 VcDART_RBTnSeq	0.236599	VcDART	liquid	Screen_1
rdgC	b0393	14531	recombination associated protein (NCBI)	setAIT028 Mariner_RBTnSeq	0.0440842	Mariner	liquid	Screen_1
rdgC	b0393	14531	recombination associated protein (NCBI)	setAIT029 Mariner_RBTnSeq	0.676328	Mariner	liquid	Screen_1
yajF	b0394	14532	possible NAGC-like transcriptional regulator (VIMSS)	setAIT025 VcDART_RBTnSeq	0.33885	VcDART	liquid	Screen_1
yajF	b0394	14532	possible NAGC-like transcriptional regulator (VIMSS)	setAIT026 VcDART_RBTnSeq	-0.0495546	VcDART	liquid	Screen_1
yajF	b0394	14532	possible NAGC-like transcriptional regulator (VIMSS)	setAIT027 VcDART_RBTnSeq	-0.111426	VcDART	liquid	Screen_1
yajF	b0394	14532	possible NAGC-like transcriptional regulator (VIMSS)	setAIT028 Mariner_RBTnSeq	-0.0396184	Mariner	liquid	Screen_1
yajF	b0394	14532	possible NAGC-like transcriptional regulator (VIMSS)	setAIT029 Mariner_RBTnSeq	-0.250513	Mariner	liquid	Screen_1
araJ	b0396	14534	involved in either transport or processing of arabinose polymers (VIMSS)	setAIT025 VcDART_RBTnSeq	-0.260293	VcDART	liquid	Screen_1
araJ	b0396	14534	involved in either transport or processing of arabinose polymers (VIMSS)	setAIT026 VcDART_RBTnSeq	0.315039	VcDART	liquid	Screen_1
araJ	b0396	14534	involved in either transport or processing of arabinose polymers (VIMSS)	setAIT027 VcDART_RBTnSeq	0.0193945	VcDART	liquid	Screen_1
araJ	b0396	14534	involved in either transport or processing of arabinose polymers (VIMSS)	setAIT028 Mariner_RBTnSeq	0.139513	Mariner	liquid	Screen_1
araJ	b0396	14534	involved in either transport or processing of arabinose polymers (VIMSS)	setAIT029 Mariner_RBTnSeq	0.11267	Mariner	liquid	Screen_1
sbcC	b0397	14535	exonuclease, dsDNA, ATP-dependent (NCBI)	setAIT025 VcDART_RBTnSeq	0.0611822	VcDART	liquid	Screen_1
sbcC	b0397	14535	exonuclease, dsDNA, ATP-dependent (NCBI)	setAIT026 VcDART_RBTnSeq	-0.389839	VcDART	liquid	Screen_1
sbcC	b0397	14535	exonuclease, dsDNA, ATP-dependent (NCBI)	setAIT027 VcDART_RBTnSeq	-0.185645	VcDART	liquid	Screen_1
sbcC	b0397	14535	exonuclease, dsDNA, ATP-dependent (NCBI)	setAIT028 Mariner_RBTnSeq	0.313977	Mariner	liquid	Screen_1
sbcC	b0397	14535	exonuclease, dsDNA, ATP-dependent (NCBI)	setAIT029 Mariner_RBTnSeq	0.155419	Mariner	liquid	Screen_1
sbcD	b0398	14536	exonuclease, dsDNA, ATP-dependent (NCBI)	setAIT025 VcDART_RBTnSeq	-0.165735	VcDART	liquid	Screen_1
sbcD	b0398	14536	exonuclease, dsDNA, ATP-dependent (NCBI)	setAIT026 VcDART_RBTnSeq	-0.0399417	VcDART	liquid	Screen_1
sbcD	b0398	14536	exonuclease, dsDNA, ATP-dependent (NCBI)	setAIT027 VcDART_RBTnSeq	0.402884	VcDART	liquid	Screen_1
sbcD	b0398	14536	exonuclease, dsDNA, ATP-dependent (NCBI)	setAIT028 Mariner_RBTnSeq	0.0422898	Mariner	liquid	Screen_1
sbcD	b0398	14536	exonuclease, dsDNA, ATP-dependent (NCBI)	setAIT029 Mariner_RBTnSeq	0.0490143	Mariner	liquid	Screen_1
phoB	b0399	14537	DNA-binding response regulator in two-component regulatory system with PhoR (or CreC) (NCBI)	setAIT025 VcDART_RBTnSeq	0.557542	VcDART	liquid	Screen_1
phoB	b0399	14537	DNA-binding response regulator in two-component regulatory system with PhoR (or CreC) (NCBI)	setAIT026 VcDART_RBTnSeq	0.247906	VcDART	liquid	Screen_1
phoB	b0399	14537	DNA-binding response regulator in two-component regulatory system with PhoR (or CreC) (NCBI)	setAIT027 VcDART_RBTnSeq	-0.0422995	VcDART	liquid	Screen_1
phoB	b0399	14537	DNA-binding response regulator in two-component regulatory system with PhoR (or CreC) (NCBI)	setAIT028 Mariner_RBTnSeq	-0.0318311	Mariner	liquid	Screen_1
phoB	b0399	14537	DNA-binding response regulator in two-component regulatory system with PhoR (or CreC) (NCBI)	setAIT029 Mariner_RBTnSeq	0.0408955	Mariner	liquid	Screen_1
phoR	b0400	14538	sensory histidine kinase in two-component regulatory system with PhoB (NCBI)	setAIT025 VcDART_RBTnSeq	0.00300835	VcDART	liquid	Screen_1
phoR	b0400	14538	sensory histidine kinase in two-component regulatory system with PhoB (NCBI)	setAIT026 VcDART_RBTnSeq	-0.124602	VcDART	liquid	Screen_1
phoR	b0400	14538	sensory histidine kinase in two-component regulatory system with PhoB (NCBI)	setAIT027 VcDART_RBTnSeq	0.135434	VcDART	liquid	Screen_1
phoR	b0400	14538	sensory histidine kinase in two-component regulatory system with PhoB (NCBI)	setAIT028 Mariner_RBTnSeq	0.180221	Mariner	liquid	Screen_1
phoR	b0400	14538	sensory histidine kinase in two-component regulatory system with PhoB (NCBI)	setAIT029 Mariner_RBTnSeq	-0.268136	Mariner	liquid	Screen_1
brnQ	b0401	14539	predicted branched chain amino acid transporter (LIV-II) (NCBI)	setAIT025 VcDART_RBTnSeq	-0.073576	VcDART	liquid	Screen_1
brnQ	b0401	14539	predicted branched chain amino acid transporter (LIV-II) (NCBI)	setAIT026 VcDART_RBTnSeq	-0.326047	VcDART	liquid	Screen_1
brnQ	b0401	14539	predicted branched chain amino acid transporter (LIV-II) (NCBI)	setAIT027 VcDART_RBTnSeq	0.0264783	VcDART	liquid	Screen_1
brnQ	b0401	14539	predicted branched chain amino acid transporter (LIV-II) (NCBI)	setAIT028 Mariner_RBTnSeq	-0.139711	Mariner	liquid	Screen_1
brnQ	b0401	14539	predicted branched chain amino acid transporter (LIV-II) (NCBI)	setAIT029 Mariner_RBTnSeq	-0.495052	Mariner	liquid	Screen_1
proY	b0402	14540	predicted cryptic proline transporter (NCBI)	setAIT025 VcDART_RBTnSeq	0.0544577	VcDART	liquid	Screen_1
proY	b0402	14540	predicted cryptic proline transporter (NCBI)	setAIT026 VcDART_RBTnSeq	0.0694809	VcDART	liquid	Screen_1
proY	b0402	14540	predicted cryptic proline transporter (NCBI)	setAIT027 VcDART_RBTnSeq	0.103299	VcDART	liquid	Screen_1
proY	b0402	14540	predicted cryptic proline transporter (NCBI)	setAIT028 Mariner_RBTnSeq	0.0318735	Mariner	liquid	Screen_1
proY	b0402	14540	predicted cryptic proline transporter (NCBI)	setAIT029 Mariner_RBTnSeq	0.462255	Mariner	liquid	Screen_1
malZ	b0403	14541	maltodextrin glucosidase (NCBI)	setAIT025 VcDART_RBTnSeq	-0.0285632	VcDART	liquid	Screen_1
malZ	b0403	14541	maltodextrin glucosidase (NCBI)	setAIT026 VcDART_RBTnSeq	0.0661715	VcDART	liquid	Screen_1
malZ	b0403	14541	maltodextrin glucosidase (NCBI)	setAIT027 VcDART_RBTnSeq	0.0301794	VcDART	liquid	Screen_1
malZ	b0403	14541	maltodextrin glucosidase (NCBI)	setAIT028 Mariner_RBTnSeq	-0.106482	Mariner	liquid	Screen_1
malZ	b0403	14541	maltodextrin glucosidase (NCBI)	setAIT029 Mariner_RBTnSeq	0.328079	Mariner	liquid	Screen_1
yajB	b0404	14542	hypothetical protein (NCBI)	setAIT025 VcDART_RBTnSeq	0.266665	VcDART	liquid	Screen_1
yajB	b0404	14542	hypothetical protein (NCBI)	setAIT026 VcDART_RBTnSeq	-0.240595	VcDART	liquid	Screen_1
yajB	b0404	14542	hypothetical protein (NCBI)	setAIT027 VcDART_RBTnSeq	0.493994	VcDART	liquid	Screen_1
yajB	b0404	14542	hypothetical protein (NCBI)	setAIT028 Mariner_RBTnSeq	0.0382526	Mariner	liquid	Screen_1
yajB	b0404	14542	hypothetical protein (NCBI)	setAIT029 Mariner_RBTnSeq	-0.966006	Mariner	liquid	Screen_1
queA	b0405	14543	S-adenosylmethionine:tRNA ribosyltransferase-isomerase (NCBI)	setAIT025 VcDART_RBTnSeq	-0.362597	VcDART	liquid	Screen_1
queA	b0405	14543	S-adenosylmethionine:tRNA ribosyltransferase-isomerase (NCBI)	setAIT026 VcDART_RBTnSeq	-0.59782	VcDART	liquid	Screen_1
queA	b0405	14543	S-adenosylmethionine:tRNA ribosyltransferase-isomerase (NCBI)	setAIT027 VcDART_RBTnSeq	-0.920553	VcDART	liquid	Screen_1
queA	b0405	14543	S-adenosylmethionine:tRNA ribosyltransferase-isomerase (NCBI)	setAIT028 Mariner_RBTnSeq	-0.47388	Mariner	liquid	Screen_1
queA	b0405	14543	S-adenosylmethionine:tRNA ribosyltransferase-isomerase (NCBI)	setAIT029 Mariner_RBTnSeq	-0.506142	Mariner	liquid	Screen_1
tgt	b0406	14544	queuine tRNA-ribosyltransferase (NCBI)	setAIT025 VcDART_RBTnSeq	-0.451611	VcDART	liquid	Screen_1
tgt	b0406	14544	queuine tRNA-ribosyltransferase (NCBI)	setAIT026 VcDART_RBTnSeq	-0.415116	VcDART	liquid	Screen_1
tgt	b0406	14544	queuine tRNA-ribosyltransferase (NCBI)	setAIT027 VcDART_RBTnSeq	-0.439141	VcDART	liquid	Screen_1
tgt	b0406	14544	queuine tRNA-ribosyltransferase (NCBI)	setAIT028 Mariner_RBTnSeq	-0.272984	Mariner	liquid	Screen_1
tgt	b0406	14544	queuine tRNA-ribosyltransferase (NCBI)	setAIT029 Mariner_RBTnSeq	-0.309396	Mariner	liquid	Screen_1
yajC	b0407	14545	preprotein translocase subunit YajC (NCBI)	setAIT025 VcDART_RBTnSeq	-0.601685	VcDART	liquid	Screen_1
yajC	b0407	14545	preprotein translocase subunit YajC (NCBI)	setAIT026 VcDART_RBTnSeq	-1.05596	VcDART	liquid	Screen_1
yajC	b0407	14545	preprotein translocase subunit YajC (NCBI)	setAIT027 VcDART_RBTnSeq	-1.44324	VcDART	liquid	Screen_1
yajC	b0407	14545	preprotein translocase subunit YajC (NCBI)	setAIT028 Mariner_RBTnSeq	0.127692	Mariner	liquid	Screen_1
yajC	b0407	14545	preprotein translocase subunit YajC (NCBI)	setAIT029 Mariner_RBTnSeq	-0.981685	Mariner	liquid	Screen_1
yajD	b0410	14548	hypothetical protein (NCBI)	setAIT025 VcDART_RBTnSeq	0.160543	VcDART	liquid	Screen_1
yajD	b0410	14548	hypothetical protein (NCBI)	setAIT026 VcDART_RBTnSeq	-0.201546	VcDART	liquid	Screen_1
yajD	b0410	14548	hypothetical protein (NCBI)	setAIT027 VcDART_RBTnSeq	0.292776	VcDART	liquid	Screen_1
yajD	b0410	14548	hypothetical protein (NCBI)	setAIT028 Mariner_RBTnSeq	0.262397	Mariner	liquid	Screen_1
yajD	b0410	14548	hypothetical protein (NCBI)	setAIT029 Mariner_RBTnSeq	0.0103902	Mariner	liquid	Screen_1
tsx	b0411	14549	nucleoside channel, receptor of phage T6 and colicin K (NCBI)	setAIT025 VcDART_RBTnSeq	-0.0275331	VcDART	liquid	Screen_1
tsx	b0411	14549	nucleoside channel, receptor of phage T6 and colicin K (NCBI)	setAIT026 VcDART_RBTnSeq	0.115787	VcDART	liquid	Screen_1
tsx	b0411	14549	nucleoside channel, receptor of phage T6 and colicin K (NCBI)	setAIT027 VcDART_RBTnSeq	0.115481	VcDART	liquid	Screen_1
tsx	b0411	14549	nucleoside channel, receptor of phage T6 and colicin K (NCBI)	setAIT028 Mariner_RBTnSeq	-0.293857	Mariner	liquid	Screen_1
tsx	b0411	14549	nucleoside channel, receptor of phage T6 and colicin K (NCBI)	setAIT029 Mariner_RBTnSeq	-0.187357	Mariner	liquid	Screen_1
yajI	b0412	14550	orf, hypothetical protein (VIMSS)	setAIT025 VcDART_RBTnSeq	-0.178443	VcDART	liquid	Screen_1
yajI	b0412	14550	orf, hypothetical protein (VIMSS)	setAIT026 VcDART_RBTnSeq	-0.192605	VcDART	liquid	Screen_1
yajI	b0412	14550	orf, hypothetical protein (VIMSS)	setAIT027 VcDART_RBTnSeq	0.331833	VcDART	liquid	Screen_1
yajI	b0412	14550	orf, hypothetical protein (VIMSS)	setAIT028 Mariner_RBTnSeq	0.0667442	Mariner	liquid	Screen_1
yajI	b0412	14550	orf, hypothetical protein (VIMSS)	setAIT029 Mariner_RBTnSeq	0.117097	Mariner	liquid	Screen_1
pgpA	b0418	14556	phosphatidylglycerophosphatase A (NCBI)	setAIT025 VcDART_RBTnSeq	0.136397	VcDART	liquid	Screen_1
pgpA	b0418	14556	phosphatidylglycerophosphatase A (NCBI)	setAIT026 VcDART_RBTnSeq	0.485288	VcDART	liquid	Screen_1
pgpA	b0418	14556	phosphatidylglycerophosphatase A (NCBI)	setAIT027 VcDART_RBTnSeq	0.717807	VcDART	liquid	Screen_1
pgpA	b0418	14556	phosphatidylglycerophosphatase A (NCBI)	setAIT028 Mariner_RBTnSeq	0.322488	Mariner	liquid	Screen_1
pgpA	b0418	14556	phosphatidylglycerophosphatase A (NCBI)	setAIT029 Mariner_RBTnSeq	0.946125	Mariner	liquid	Screen_1
yajO	b0419	14557	putative NAD(P)H-dependent xylose reductase (VIMSS)	setAIT025 VcDART_RBTnSeq	0.454632	VcDART	liquid	Screen_1
yajO	b0419	14557	putative NAD(P)H-dependent xylose reductase (VIMSS)	setAIT026 VcDART_RBTnSeq	0.0778999	VcDART	liquid	Screen_1
yajO	b0419	14557	putative NAD(P)H-dependent xylose reductase (VIMSS)	setAIT027 VcDART_RBTnSeq	-0.0719285	VcDART	liquid	Screen_1
yajO	b0419	14557	putative NAD(P)H-dependent xylose reductase (VIMSS)	setAIT028 Mariner_RBTnSeq	0.0873334	Mariner	liquid	Screen_1
yajO	b0419	14557	putative NAD(P)H-dependent xylose reductase (VIMSS)	setAIT029 Mariner_RBTnSeq	-0.442545	Mariner	liquid	Screen_1
thiI	b0423	14561	thiamine biosynthesis protein ThiI (NCBI)	setAIT025 VcDART_RBTnSeq	-0.629448	VcDART	liquid	Screen_1
thiI	b0423	14561	thiamine biosynthesis protein ThiI (NCBI)	setAIT026 VcDART_RBTnSeq	-0.706406	VcDART	liquid	Screen_1
thiI	b0423	14561	thiamine biosynthesis protein ThiI (NCBI)	setAIT027 VcDART_RBTnSeq	-0.357676	VcDART	liquid	Screen_1
thiI	b0423	14561	thiamine biosynthesis protein ThiI (NCBI)	setAIT028 Mariner_RBTnSeq	-0.413341	Mariner	liquid	Screen_1
thiI	b0423	14561	thiamine biosynthesis protein ThiI (NCBI)	setAIT029 Mariner_RBTnSeq	-0.231047	Mariner	liquid	Screen_1
thiJ	b0424	14562	4-methyl-5(beta-hydroxyethyl)-thiazole monophosphate synthesis (VIMSS)	setAIT025 VcDART_RBTnSeq	0.380783	VcDART	liquid	Screen_1
thiJ	b0424	14562	4-methyl-5(beta-hydroxyethyl)-thiazole monophosphate synthesis (VIMSS)	setAIT026 VcDART_RBTnSeq	0.411823	VcDART	liquid	Screen_1
thiJ	b0424	14562	4-methyl-5(beta-hydroxyethyl)-thiazole monophosphate synthesis (VIMSS)	setAIT027 VcDART_RBTnSeq	-0.0688756	VcDART	liquid	Screen_1
thiJ	b0424	14562	4-methyl-5(beta-hydroxyethyl)-thiazole monophosphate synthesis (VIMSS)	setAIT028 Mariner_RBTnSeq	-0.232979	Mariner	liquid	Screen_1
thiJ	b0424	14562	4-methyl-5(beta-hydroxyethyl)-thiazole monophosphate synthesis (VIMSS)	setAIT029 Mariner_RBTnSeq	-0.0616802	Mariner	liquid	Screen_1
panE	b0425	14563	2-dehydropantoate 2-reductase (NCBI)	setAIT025 VcDART_RBTnSeq	-0.147058	VcDART	liquid	Screen_1
panE	b0425	14563	2-dehydropantoate 2-reductase (NCBI)	setAIT026 VcDART_RBTnSeq	0.163722	VcDART	liquid	Screen_1
panE	b0425	14563	2-dehydropantoate 2-reductase (NCBI)	setAIT027 VcDART_RBTnSeq	0.0979405	VcDART	liquid	Screen_1
panE	b0425	14563	2-dehydropantoate 2-reductase (NCBI)	setAIT028 Mariner_RBTnSeq	-0.170262	Mariner	liquid	Screen_1
panE	b0425	14563	2-dehydropantoate 2-reductase (NCBI)	setAIT029 Mariner_RBTnSeq	-0.0448867	Mariner	liquid	Screen_1
yajQ	b0426	14564	orf, hypothetical protein (VIMSS)	setAIT025 VcDART_RBTnSeq	-0.0417424	VcDART	liquid	Screen_1
yajQ	b0426	14564	orf, hypothetical protein (VIMSS)	setAIT026 VcDART_RBTnSeq	-0.0876462	VcDART	liquid	Screen_1
yajQ	b0426	14564	orf, hypothetical protein (VIMSS)	setAIT027 VcDART_RBTnSeq	0.480857	VcDART	liquid	Screen_1
yajQ	b0426	14564	orf, hypothetical protein (VIMSS)	setAIT028 Mariner_RBTnSeq	-0.183464	Mariner	liquid	Screen_1
yajQ	b0426	14564	orf, hypothetical protein (VIMSS)	setAIT029 Mariner_RBTnSeq	0.371332	Mariner	liquid	Screen_1
yajR	b0427	14565	putative transport protein (VIMSS)	setAIT025 VcDART_RBTnSeq	-0.212636	VcDART	liquid	Screen_1
yajR	b0427	14565	putative transport protein (VIMSS)	setAIT026 VcDART_RBTnSeq	-0.18603	VcDART	liquid	Screen_1
yajR	b0427	14565	putative transport protein (VIMSS)	setAIT027 VcDART_RBTnSeq	-0.000923029	VcDART	liquid	Screen_1
yajR	b0427	14565	putative transport protein (VIMSS)	setAIT028 Mariner_RBTnSeq	-0.115806	Mariner	liquid	Screen_1
yajR	b0427	14565	putative transport protein (VIMSS)	setAIT029 Mariner_RBTnSeq	0.229719	Mariner	liquid	Screen_1
cyoE	b0428	14566	protoheme IX farnesyltransferase (NCBI)	setAIT025 VcDART_RBTnSeq	-0.14178	VcDART	liquid	Screen_1
cyoE	b0428	14566	protoheme IX farnesyltransferase (NCBI)	setAIT026 VcDART_RBTnSeq	-0.642348	VcDART	liquid	Screen_1
cyoE	b0428	14566	protoheme IX farnesyltransferase (NCBI)	setAIT027 VcDART_RBTnSeq	-0.535504	VcDART	liquid	Screen_1
cyoE	b0428	14566	protoheme IX farnesyltransferase (NCBI)	setAIT028 Mariner_RBTnSeq	-0.0867194	Mariner	liquid	Screen_1
cyoE	b0428	14566	protoheme IX farnesyltransferase (NCBI)	setAIT029 Mariner_RBTnSeq	0.300388	Mariner	liquid	Screen_1
cyoD	b0429	14567	cytochrome o ubiquinol oxidase subunit IV (NCBI)	setAIT025 VcDART_RBTnSeq	-0.197432	VcDART	liquid	Screen_1
cyoD	b0429	14567	cytochrome o ubiquinol oxidase subunit IV (NCBI)	setAIT026 VcDART_RBTnSeq	-0.0245412	VcDART	liquid	Screen_1
cyoD	b0429	14567	cytochrome o ubiquinol oxidase subunit IV (NCBI)	setAIT027 VcDART_RBTnSeq	-0.393126	VcDART	liquid	Screen_1
cyoD	b0429	14567	cytochrome o ubiquinol oxidase subunit IV (NCBI)	setAIT028 Mariner_RBTnSeq	-0.853195	Mariner	liquid	Screen_1
cyoD	b0429	14567	cytochrome o ubiquinol oxidase subunit IV (NCBI)	setAIT029 Mariner_RBTnSeq	-0.956258	Mariner	liquid	Screen_1
cyoC	b0430	14568	cytochrome o ubiquinol oxidase subunit III (NCBI)	setAIT025 VcDART_RBTnSeq	-0.11365	VcDART	liquid	Screen_1
cyoC	b0430	14568	cytochrome o ubiquinol oxidase subunit III (NCBI)	setAIT026 VcDART_RBTnSeq	0.653305	VcDART	liquid	Screen_1
cyoC	b0430	14568	cytochrome o ubiquinol oxidase subunit III (NCBI)	setAIT027 VcDART_RBTnSeq	-0.83695	VcDART	liquid	Screen_1
cyoC	b0430	14568	cytochrome o ubiquinol oxidase subunit III (NCBI)	setAIT028 Mariner_RBTnSeq	-0.0275337	Mariner	liquid	Screen_1
cyoC	b0430	14568	cytochrome o ubiquinol oxidase subunit III (NCBI)	setAIT029 Mariner_RBTnSeq	0.0811253	Mariner	liquid	Screen_1
cyoB	b0431	14569	cytochrome o ubiquinol oxidase subunit I (NCBI)	setAIT025 VcDART_RBTnSeq	-0.393512	VcDART	liquid	Screen_1
cyoB	b0431	14569	cytochrome o ubiquinol oxidase subunit I (NCBI)	setAIT026 VcDART_RBTnSeq	-0.466424	VcDART	liquid	Screen_1
cyoB	b0431	14569	cytochrome o ubiquinol oxidase subunit I (NCBI)	setAIT027 VcDART_RBTnSeq	-0.353362	VcDART	liquid	Screen_1
cyoB	b0431	14569	cytochrome o ubiquinol oxidase subunit I (NCBI)	setAIT028 Mariner_RBTnSeq	-0.698807	Mariner	liquid	Screen_1
cyoB	b0431	14569	cytochrome o ubiquinol oxidase subunit I (NCBI)	setAIT029 Mariner_RBTnSeq	0.182969	Mariner	liquid	Screen_1
cyoA	b0432	14570	cytochrome o ubiquinol oxidase subunit II (NCBI)	setAIT025 VcDART_RBTnSeq	-0.104775	VcDART	liquid	Screen_1
cyoA	b0432	14570	cytochrome o ubiquinol oxidase subunit II (NCBI)	setAIT026 VcDART_RBTnSeq	0.00892138	VcDART	liquid	Screen_1
cyoA	b0432	14570	cytochrome o ubiquinol oxidase subunit II (NCBI)	setAIT027 VcDART_RBTnSeq	-0.188728	VcDART	liquid	Screen_1
cyoA	b0432	14570	cytochrome o ubiquinol oxidase subunit II (NCBI)	setAIT028 Mariner_RBTnSeq	-0.608176	Mariner	liquid	Screen_1
cyoA	b0432	14570	cytochrome o ubiquinol oxidase subunit II (NCBI)	setAIT029 Mariner_RBTnSeq	-0.0828681	Mariner	liquid	Screen_1
ampG	b0433	14571	muropeptide transporter (NCBI)	setAIT025 VcDART_RBTnSeq	0.234559	VcDART	liquid	Screen_1
ampG	b0433	14571	muropeptide transporter (NCBI)	setAIT026 VcDART_RBTnSeq	0.220156	VcDART	liquid	Screen_1
ampG	b0433	14571	muropeptide transporter (NCBI)	setAIT027 VcDART_RBTnSeq	-0.0492474	VcDART	liquid	Screen_1
ampG	b0433	14571	muropeptide transporter (NCBI)	setAIT028 Mariner_RBTnSeq	0.0840562	Mariner	liquid	Screen_1
ampG	b0433	14571	muropeptide transporter (NCBI)	setAIT029 Mariner_RBTnSeq	-0.142722	Mariner	liquid	Screen_1
yajG	b0434	14572	putative polymerase/proteinase (VIMSS)	setAIT025 VcDART_RBTnSeq	-0.238958	VcDART	liquid	Screen_1
yajG	b0434	14572	putative polymerase/proteinase (VIMSS)	setAIT026 VcDART_RBTnSeq	-0.167951	VcDART	liquid	Screen_1
yajG	b0434	14572	putative polymerase/proteinase (VIMSS)	setAIT027 VcDART_RBTnSeq	-0.231587	VcDART	liquid	Screen_1
yajG	b0434	14572	putative polymerase/proteinase (VIMSS)	setAIT028 Mariner_RBTnSeq	-0.139042	Mariner	liquid	Screen_1
yajG	b0434	14572	putative polymerase/proteinase (VIMSS)	setAIT029 Mariner_RBTnSeq	-0.341241	Mariner	liquid	Screen_1
bolA	b0435	14573	possible regulator of murein genes (VIMSS)	setAIT025 VcDART_RBTnSeq	0.471989	VcDART	liquid	Screen_1
bolA	b0435	14573	possible regulator of murein genes (VIMSS)	setAIT026 VcDART_RBTnSeq	0.165489	VcDART	liquid	Screen_1
bolA	b0435	14573	possible regulator of murein genes (VIMSS)	setAIT027 VcDART_RBTnSeq	0.661055	VcDART	liquid	Screen_1
bolA	b0435	14573	possible regulator of murein genes (VIMSS)	setAIT028 Mariner_RBTnSeq	0.880583	Mariner	liquid	Screen_1
bolA	b0435	14573	possible regulator of murein genes (VIMSS)	setAIT029 Mariner_RBTnSeq	-0.0162484	Mariner	liquid	Screen_1
tig	b0436	14574	trigger factor (NCBI)	setAIT025 VcDART_RBTnSeq	-1.00728	VcDART	liquid	Screen_1
tig	b0436	14574	trigger factor (NCBI)	setAIT026 VcDART_RBTnSeq	-0.967201	VcDART	liquid	Screen_1
tig	b0436	14574	trigger factor (NCBI)	setAIT027 VcDART_RBTnSeq	-0.67277	VcDART	liquid	Screen_1
tig	b0436	14574	trigger factor (NCBI)	setAIT028 Mariner_RBTnSeq	-0.587748	Mariner	liquid	Screen_1
tig	b0436	14574	trigger factor (NCBI)	setAIT029 Mariner_RBTnSeq	-0.860991	Mariner	liquid	Screen_1
clpP	b0437	14575	ATP-dependent Clp protease proteolytic subunit (NCBI)	setAIT025 VcDART_RBTnSeq	-1.23807	VcDART	liquid	Screen_1
clpP	b0437	14575	ATP-dependent Clp protease proteolytic subunit (NCBI)	setAIT026 VcDART_RBTnSeq	-1.35589	VcDART	liquid	Screen_1
clpP	b0437	14575	ATP-dependent Clp protease proteolytic subunit (NCBI)	setAIT027 VcDART_RBTnSeq	-1.58715	VcDART	liquid	Screen_1
clpP	b0437	14575	ATP-dependent Clp protease proteolytic subunit (NCBI)	setAIT028 Mariner_RBTnSeq	-1.16074	Mariner	liquid	Screen_1
clpP	b0437	14575	ATP-dependent Clp protease proteolytic subunit (NCBI)	setAIT029 Mariner_RBTnSeq	-1.29025	Mariner	liquid	Screen_1
clpX	b0438	14576	ATP-dependent protease ATP-binding subunit (NCBI)	setAIT025 VcDART_RBTnSeq	-0.782629	VcDART	liquid	Screen_1
clpX	b0438	14576	ATP-dependent protease ATP-binding subunit (NCBI)	setAIT026 VcDART_RBTnSeq	-0.97343	VcDART	liquid	Screen_1
clpX	b0438	14576	ATP-dependent protease ATP-binding subunit (NCBI)	setAIT027 VcDART_RBTnSeq	-0.562552	VcDART	liquid	Screen_1
clpX	b0438	14576	ATP-dependent protease ATP-binding subunit (NCBI)	setAIT028 Mariner_RBTnSeq	-1.05912	Mariner	liquid	Screen_1
clpX	b0438	14576	ATP-dependent protease ATP-binding subunit (NCBI)	setAIT029 Mariner_RBTnSeq	-0.491585	Mariner	liquid	Screen_1
hupB	b0440	14578	HU, DNA-binding transcriptional regulator, beta subunit (NCBI)	setAIT025 VcDART_RBTnSeq	0.0646223	VcDART	liquid	Screen_1
hupB	b0440	14578	HU, DNA-binding transcriptional regulator, beta subunit (NCBI)	setAIT026 VcDART_RBTnSeq	-0.0221886	VcDART	liquid	Screen_1
hupB	b0440	14578	HU, DNA-binding transcriptional regulator, beta subunit (NCBI)	setAIT027 VcDART_RBTnSeq	0.619593	VcDART	liquid	Screen_1
hupB	b0440	14578	HU, DNA-binding transcriptional regulator, beta subunit (NCBI)	setAIT028 Mariner_RBTnSeq	-0.18187	Mariner	liquid	Screen_1
hupB	b0440	14578	HU, DNA-binding transcriptional regulator, beta subunit (NCBI)	setAIT029 Mariner_RBTnSeq	-0.801437	Mariner	liquid	Screen_1
ppiD	b0441	14579	peptidyl-prolyl cis-trans isomerase (rotamase D) (NCBI)	setAIT025 VcDART_RBTnSeq	-0.0160089	VcDART	liquid	Screen_1
ppiD	b0441	14579	peptidyl-prolyl cis-trans isomerase (rotamase D) (NCBI)	setAIT026 VcDART_RBTnSeq	0.023472	VcDART	liquid	Screen_1
ppiD	b0441	14579	peptidyl-prolyl cis-trans isomerase (rotamase D) (NCBI)	setAIT027 VcDART_RBTnSeq	0.010752	VcDART	liquid	Screen_1
ppiD	b0441	14579	peptidyl-prolyl cis-trans isomerase (rotamase D) (NCBI)	setAIT028 Mariner_RBTnSeq	-0.00866099	Mariner	liquid	Screen_1
ppiD	b0441	14579	peptidyl-prolyl cis-trans isomerase (rotamase D) (NCBI)	setAIT029 Mariner_RBTnSeq	-0.118992	Mariner	liquid	Screen_1
ybaV	b0442	14580	hypothetical protein (NCBI)	setAIT025 VcDART_RBTnSeq	0.0310248	VcDART	liquid	Screen_1
ybaV	b0442	14580	hypothetical protein (NCBI)	setAIT026 VcDART_RBTnSeq	0.0036876	VcDART	liquid	Screen_1
ybaV	b0442	14580	hypothetical protein (NCBI)	setAIT027 VcDART_RBTnSeq	0.0843323	VcDART	liquid	Screen_1
ybaV	b0442	14580	hypothetical protein (NCBI)	setAIT028 Mariner_RBTnSeq	-0.1089	Mariner	liquid	Screen_1
ybaV	b0442	14580	hypothetical protein (NCBI)	setAIT029 Mariner_RBTnSeq	-0.535848	Mariner	liquid	Screen_1
ybaW	b0443	14581	hypothetical protein (NCBI)	setAIT025 VcDART_RBTnSeq	0.0666687	VcDART	liquid	Screen_1
ybaW	b0443	14581	hypothetical protein (NCBI)	setAIT026 VcDART_RBTnSeq	-0.0693528	VcDART	liquid	Screen_1
ybaW	b0443	14581	hypothetical protein (NCBI)	setAIT027 VcDART_RBTnSeq	-0.420037	VcDART	liquid	Screen_1
ybaW	b0443	14581	hypothetical protein (NCBI)	setAIT028 Mariner_RBTnSeq	0.248721	Mariner	liquid	Screen_1
ybaW	b0443	14581	hypothetical protein (NCBI)	setAIT029 Mariner_RBTnSeq	0.11947	Mariner	liquid	Screen_1
ybaX	b0444	14582	predicted aluminum resistance protein (NCBI)	setAIT025 VcDART_RBTnSeq	0.136424	VcDART	liquid	Screen_1
ybaX	b0444	14582	predicted aluminum resistance protein (NCBI)	setAIT026 VcDART_RBTnSeq	-0.0140295	VcDART	liquid	Screen_1
ybaX	b0444	14582	predicted aluminum resistance protein (NCBI)	setAIT027 VcDART_RBTnSeq	-0.298105	VcDART	liquid	Screen_1
ybaX	b0444	14582	predicted aluminum resistance protein (NCBI)	setAIT028 Mariner_RBTnSeq	-0.146381	Mariner	liquid	Screen_1
ybaX	b0444	14582	predicted aluminum resistance protein (NCBI)	setAIT029 Mariner_RBTnSeq	-0.0326726	Mariner	liquid	Screen_1
ybaE	b0445	14583	predicted transporter subunit: periplasmic-binding component of ABC superfamily (NCBI)	setAIT025 VcDART_RBTnSeq	-0.101726	VcDART	liquid	Screen_1
ybaE	b0445	14583	predicted transporter subunit: periplasmic-binding component of ABC superfamily (NCBI)	setAIT026 VcDART_RBTnSeq	0.159634	VcDART	liquid	Screen_1
ybaE	b0445	14583	predicted transporter subunit: periplasmic-binding component of ABC superfamily (NCBI)	setAIT027 VcDART_RBTnSeq	0.138931	VcDART	liquid	Screen_1
ybaE	b0445	14583	predicted transporter subunit: periplasmic-binding component of ABC superfamily (NCBI)	setAIT028 Mariner_RBTnSeq	0.314816	Mariner	liquid	Screen_1
ybaE	b0445	14583	predicted transporter subunit: periplasmic-binding component of ABC superfamily (NCBI)	setAIT029 Mariner_RBTnSeq	-0.0441056	Mariner	liquid	Screen_1
cof	b0446	14584	orf, hypothetical protein (VIMSS)	setAIT025 VcDART_RBTnSeq	-0.117345	VcDART	liquid	Screen_1
cof	b0446	14584	orf, hypothetical protein (VIMSS)	setAIT026 VcDART_RBTnSeq	0.265485	VcDART	liquid	Screen_1
cof	b0446	14584	orf, hypothetical protein (VIMSS)	setAIT027 VcDART_RBTnSeq	-0.0125812	VcDART	liquid	Screen_1
cof	b0446	14584	orf, hypothetical protein (VIMSS)	setAIT028 Mariner_RBTnSeq	-0.18914	Mariner	liquid	Screen_1
cof	b0446	14584	orf, hypothetical protein (VIMSS)	setAIT029 Mariner_RBTnSeq	-0.0303894	Mariner	liquid	Screen_1
ybaO	b0447	14585	putative LRP-like transcriptional regulator (VIMSS)	setAIT025 VcDART_RBTnSeq	0.0304275	VcDART	liquid	Screen_1
ybaO	b0447	14585	putative LRP-like transcriptional regulator (VIMSS)	setAIT026 VcDART_RBTnSeq	-0.384177	VcDART	liquid	Screen_1
ybaO	b0447	14585	putative LRP-like transcriptional regulator (VIMSS)	setAIT027 VcDART_RBTnSeq	-0.471675	VcDART	liquid	Screen_1
ybaO	b0447	14585	putative LRP-like transcriptional regulator (VIMSS)	setAIT028 Mariner_RBTnSeq	-0.219284	Mariner	liquid	Screen_1
ybaO	b0447	14585	putative LRP-like transcriptional regulator (VIMSS)	setAIT029 Mariner_RBTnSeq	-0.802306	Mariner	liquid	Screen_1
mdlA	b0448	14586	fused predicted multidrug transporter subunits of ABC superfamily: ATP-binding components (NCBI)	setAIT025 VcDART_RBTnSeq	0.184949	VcDART	liquid	Screen_1
mdlA	b0448	14586	fused predicted multidrug transporter subunits of ABC superfamily: ATP-binding components (NCBI)	setAIT026 VcDART_RBTnSeq	0.359548	VcDART	liquid	Screen_1
mdlA	b0448	14586	fused predicted multidrug transporter subunits of ABC superfamily: ATP-binding components (NCBI)	setAIT027 VcDART_RBTnSeq	0.166902	VcDART	liquid	Screen_1
mdlA	b0448	14586	fused predicted multidrug transporter subunits of ABC superfamily: ATP-binding components (NCBI)	setAIT028 Mariner_RBTnSeq	0.155522	Mariner	liquid	Screen_1
mdlA	b0448	14586	fused predicted multidrug transporter subunits of ABC superfamily: ATP-binding components (NCBI)	setAIT029 Mariner_RBTnSeq	-0.245189	Mariner	liquid	Screen_1
mdlB	b0449	14587	fused predicted multidrug transporter subunits of ABC superfamily: ATP-binding components (NCBI)	setAIT025 VcDART_RBTnSeq	0.014427362000000001	VcDART	liquid	Screen_1
mdlB	b0449	14587	fused predicted multidrug transporter subunits of ABC superfamily: ATP-binding components (NCBI)	setAIT026 VcDART_RBTnSeq	0.352026	VcDART	liquid	Screen_1
mdlB	b0449	14587	fused predicted multidrug transporter subunits of ABC superfamily: ATP-binding components (NCBI)	setAIT027 VcDART_RBTnSeq	-0.0308374	VcDART	liquid	Screen_1
mdlB	b0449	14587	fused predicted multidrug transporter subunits of ABC superfamily: ATP-binding components (NCBI)	setAIT028 Mariner_RBTnSeq	-0.0246415	Mariner	liquid	Screen_1
mdlB	b0449	14587	fused predicted multidrug transporter subunits of ABC superfamily: ATP-binding components (NCBI)	setAIT029 Mariner_RBTnSeq	0.33111	Mariner	liquid	Screen_1
glnK	b0450	14588	nitrogen assimilation regulatory protein for GlnL, GlnE, and AmtB (NCBI)	setAIT025 VcDART_RBTnSeq	-0.750756	VcDART	liquid	Screen_1
glnK	b0450	14588	nitrogen assimilation regulatory protein for GlnL, GlnE, and AmtB (NCBI)	setAIT026 VcDART_RBTnSeq	0.220906	VcDART	liquid	Screen_1
glnK	b0450	14588	nitrogen assimilation regulatory protein for GlnL, GlnE, and AmtB (NCBI)	setAIT027 VcDART_RBTnSeq	-0.353391	VcDART	liquid	Screen_1
glnK	b0450	14588	nitrogen assimilation regulatory protein for GlnL, GlnE, and AmtB (NCBI)	setAIT028 Mariner_RBTnSeq	-0.331488	Mariner	liquid	Screen_1
glnK	b0450	14588	nitrogen assimilation regulatory protein for GlnL, GlnE, and AmtB (NCBI)	setAIT029 Mariner_RBTnSeq	0.0488429	Mariner	liquid	Screen_1
amtB	b0451	14589	ammonium transporter (NCBI)	setAIT025 VcDART_RBTnSeq	0.271194	VcDART	liquid	Screen_1
amtB	b0451	14589	ammonium transporter (NCBI)	setAIT026 VcDART_RBTnSeq	0.456214	VcDART	liquid	Screen_1
amtB	b0451	14589	ammonium transporter (NCBI)	setAIT027 VcDART_RBTnSeq	-0.411863	VcDART	liquid	Screen_1
amtB	b0451	14589	ammonium transporter (NCBI)	setAIT028 Mariner_RBTnSeq	-0.2523	Mariner	liquid	Screen_1
amtB	b0451	14589	ammonium transporter (NCBI)	setAIT029 Mariner_RBTnSeq	-0.12045	Mariner	liquid	Screen_1
tesB	b0452	14590	acyl-CoA thioesterase II (NCBI)	setAIT025 VcDART_RBTnSeq	-0.97264	VcDART	liquid	Screen_1
tesB	b0452	14590	acyl-CoA thioesterase II (NCBI)	setAIT026 VcDART_RBTnSeq	-1.37811	VcDART	liquid	Screen_1
tesB	b0452	14590	acyl-CoA thioesterase II (NCBI)	setAIT027 VcDART_RBTnSeq	-0.79327	VcDART	liquid	Screen_1
tesB	b0452	14590	acyl-CoA thioesterase II (NCBI)	setAIT028 Mariner_RBTnSeq	-0.774535	Mariner	liquid	Screen_1
tesB	b0452	14590	acyl-CoA thioesterase II (NCBI)	setAIT029 Mariner_RBTnSeq	-0.651137	Mariner	liquid	Screen_1
ybaY	b0453	14591	glycoprotein/polysaccharide metabolism (VIMSS)	setAIT025 VcDART_RBTnSeq	0.197645	VcDART	liquid	Screen_1
ybaY	b0453	14591	glycoprotein/polysaccharide metabolism (VIMSS)	setAIT026 VcDART_RBTnSeq	-0.0636179	VcDART	liquid	Screen_1
ybaY	b0453	14591	glycoprotein/polysaccharide metabolism (VIMSS)	setAIT027 VcDART_RBTnSeq	-0.341509	VcDART	liquid	Screen_1
ybaY	b0453	14591	glycoprotein/polysaccharide metabolism (VIMSS)	setAIT028 Mariner_RBTnSeq	0.00361163	Mariner	liquid	Screen_1
ybaY	b0453	14591	glycoprotein/polysaccharide metabolism (VIMSS)	setAIT029 Mariner_RBTnSeq	-0.021613	Mariner	liquid	Screen_1
ybaZ	b0454	14592	predicted methyltransferase (NCBI)	setAIT025 VcDART_RBTnSeq	0.353083	VcDART	liquid	Screen_1
ybaZ	b0454	14592	predicted methyltransferase (NCBI)	setAIT026 VcDART_RBTnSeq	-0.374162	VcDART	liquid	Screen_1
ybaZ	b0454	14592	predicted methyltransferase (NCBI)	setAIT027 VcDART_RBTnSeq	0.266916	VcDART	liquid	Screen_1
ybaZ	b0454	14592	predicted methyltransferase (NCBI)	setAIT028 Mariner_RBTnSeq	0.139564	Mariner	liquid	Screen_1
ybaZ	b0454	14592	predicted methyltransferase (NCBI)	setAIT029 Mariner_RBTnSeq	-0.248584	Mariner	liquid	Screen_1
ybaA	b0456	14593	hypothetical protein (NCBI)	setAIT025 VcDART_RBTnSeq	0.377995	VcDART	liquid	Screen_1
ybaA	b0456	14593	hypothetical protein (NCBI)	setAIT026 VcDART_RBTnSeq	-0.424167	VcDART	liquid	Screen_1
ybaA	b0456	14593	hypothetical protein (NCBI)	setAIT027 VcDART_RBTnSeq	-0.285063	VcDART	liquid	Screen_1
ybaA	b0456	14593	hypothetical protein (NCBI)	setAIT028 Mariner_RBTnSeq	-0.820822	Mariner	liquid	Screen_1
ybaA	b0456	14593	hypothetical protein (NCBI)	setAIT029 Mariner_RBTnSeq	-0.618761	Mariner	liquid	Screen_1
ylaB	b0457	14594	orf, hypothetical protein (VIMSS)	setAIT025 VcDART_RBTnSeq	-0.0448733	VcDART	liquid	Screen_1
ylaB	b0457	14594	orf, hypothetical protein (VIMSS)	setAIT026 VcDART_RBTnSeq	0.12654	VcDART	liquid	Screen_1
ylaB	b0457	14594	orf, hypothetical protein (VIMSS)	setAIT027 VcDART_RBTnSeq	-0.0707252	VcDART	liquid	Screen_1
ylaB	b0457	14594	orf, hypothetical protein (VIMSS)	setAIT028 Mariner_RBTnSeq	0.0230306	Mariner	liquid	Screen_1
ylaB	b0457	14594	orf, hypothetical protein (VIMSS)	setAIT029 Mariner_RBTnSeq	-0.0154407	Mariner	liquid	Screen_1
ylaC	b0458	14595	orf, hypothetical protein (VIMSS)	setAIT025 VcDART_RBTnSeq	0.148097	VcDART	liquid	Screen_1
ylaC	b0458	14595	orf, hypothetical protein (VIMSS)	setAIT026 VcDART_RBTnSeq	-0.0259536	VcDART	liquid	Screen_1
ylaC	b0458	14595	orf, hypothetical protein (VIMSS)	setAIT027 VcDART_RBTnSeq	-0.272029	VcDART	liquid	Screen_1
ylaC	b0458	14595	orf, hypothetical protein (VIMSS)	setAIT028 Mariner_RBTnSeq	0.398049	Mariner	liquid	Screen_1
ylaC	b0458	14595	orf, hypothetical protein (VIMSS)	setAIT029 Mariner_RBTnSeq	-0.297558	Mariner	liquid	Screen_1
maa	b0459	14596	maltose O-acetyltransferase (NCBI)	setAIT025 VcDART_RBTnSeq	0.103312	VcDART	liquid	Screen_1
maa	b0459	14596	maltose O-acetyltransferase (NCBI)	setAIT026 VcDART_RBTnSeq	0.154426	VcDART	liquid	Screen_1
maa	b0459	14596	maltose O-acetyltransferase (NCBI)	setAIT027 VcDART_RBTnSeq	-0.134367	VcDART	liquid	Screen_1
maa	b0459	14596	maltose O-acetyltransferase (NCBI)	setAIT028 Mariner_RBTnSeq	0.174193	Mariner	liquid	Screen_1
maa	b0459	14596	maltose O-acetyltransferase (NCBI)	setAIT029 Mariner_RBTnSeq	0.134468	Mariner	liquid	Screen_1
hha	b0460	14597	modulator of gene expression, with H-NS (NCBI)	setAIT025 VcDART_RBTnSeq	1.6634	VcDART	liquid	Screen_1
hha	b0460	14597	modulator of gene expression, with H-NS (NCBI)	setAIT026 VcDART_RBTnSeq	1.24198	VcDART	liquid	Screen_1
hha	b0460	14597	modulator of gene expression, with H-NS (NCBI)	setAIT027 VcDART_RBTnSeq	2.34191	VcDART	liquid	Screen_1
hha	b0460	14597	modulator of gene expression, with H-NS (NCBI)	setAIT028 Mariner_RBTnSeq	-0.524823	Mariner	liquid	Screen_1
hha	b0460	14597	modulator of gene expression, with H-NS (NCBI)	setAIT029 Mariner_RBTnSeq	-0.780982	Mariner	liquid	Screen_1
ybaJ	b0461	14598	hypothetical protein (NCBI)	setAIT025 VcDART_RBTnSeq	0.0178724	VcDART	liquid	Screen_1
ybaJ	b0461	14598	hypothetical protein (NCBI)	setAIT026 VcDART_RBTnSeq	0.156719	VcDART	liquid	Screen_1
ybaJ	b0461	14598	hypothetical protein (NCBI)	setAIT027 VcDART_RBTnSeq	0.0561294	VcDART	liquid	Screen_1
ybaJ	b0461	14598	hypothetical protein (NCBI)	setAIT028 Mariner_RBTnSeq	0.273258	Mariner	liquid	Screen_1
ybaJ	b0461	14598	hypothetical protein (NCBI)	setAIT029 Mariner_RBTnSeq	-0.129072	Mariner	liquid	Screen_1
acrB	b0462	14599	multidrug efflux system protein (NCBI)	setAIT025 VcDART_RBTnSeq	-1.50315	VcDART	liquid	Screen_1
acrB	b0462	14599	multidrug efflux system protein (NCBI)	setAIT026 VcDART_RBTnSeq	-1.39705	VcDART	liquid	Screen_1
acrB	b0462	14599	multidrug efflux system protein (NCBI)	setAIT027 VcDART_RBTnSeq	-1.24968	VcDART	liquid	Screen_1
acrB	b0462	14599	multidrug efflux system protein (NCBI)	setAIT028 Mariner_RBTnSeq	-1.35679	Mariner	liquid	Screen_1
acrB	b0462	14599	multidrug efflux system protein (NCBI)	setAIT029 Mariner_RBTnSeq	-1.66716	Mariner	liquid	Screen_1
acrA	b0463	14600	multidrug efflux system (NCBI)	setAIT025 VcDART_RBTnSeq	-1.33915	VcDART	liquid	Screen_1
acrA	b0463	14600	multidrug efflux system (NCBI)	setAIT026 VcDART_RBTnSeq	-1.35201	VcDART	liquid	Screen_1
acrA	b0463	14600	multidrug efflux system (NCBI)	setAIT027 VcDART_RBTnSeq	-1.38992	VcDART	liquid	Screen_1
acrA	b0463	14600	multidrug efflux system (NCBI)	setAIT028 Mariner_RBTnSeq	-1.43077	Mariner	liquid	Screen_1
acrA	b0463	14600	multidrug efflux system (NCBI)	setAIT029 Mariner_RBTnSeq	-1.65148	Mariner	liquid	Screen_1
acrR	b0464	14601	DNA-binding transcriptional repressor (NCBI)	setAIT025 VcDART_RBTnSeq	0.92825	VcDART	liquid	Screen_1
acrR	b0464	14601	DNA-binding transcriptional repressor (NCBI)	setAIT026 VcDART_RBTnSeq	0.850463	VcDART	liquid	Screen_1
acrR	b0464	14601	DNA-binding transcriptional repressor (NCBI)	setAIT027 VcDART_RBTnSeq	0.907678	VcDART	liquid	Screen_1
acrR	b0464	14601	DNA-binding transcriptional repressor (NCBI)	setAIT028 Mariner_RBTnSeq	0.924285	Mariner	liquid	Screen_1
acrR	b0464	14601	DNA-binding transcriptional repressor (NCBI)	setAIT029 Mariner_RBTnSeq	1.14025	Mariner	liquid	Screen_1
kefA	b0465	14602	fused conserved protein (NCBI)	setAIT025 VcDART_RBTnSeq	-0.0722528	VcDART	liquid	Screen_1
kefA	b0465	14602	fused conserved protein (NCBI)	setAIT026 VcDART_RBTnSeq	0.0586425	VcDART	liquid	Screen_1
kefA	b0465	14602	fused conserved protein (NCBI)	setAIT027 VcDART_RBTnSeq	0.29381	VcDART	liquid	Screen_1
kefA	b0465	14602	fused conserved protein (NCBI)	setAIT028 Mariner_RBTnSeq	-0.0203982	Mariner	liquid	Screen_1
kefA	b0465	14602	fused conserved protein (NCBI)	setAIT029 Mariner_RBTnSeq	-0.107389	Mariner	liquid	Screen_1
priC	b0467	14604	primosomal replication protein N'' (NCBI)	setAIT025 VcDART_RBTnSeq	0.148567	VcDART	liquid	Screen_1
priC	b0467	14604	primosomal replication protein N'' (NCBI)	setAIT026 VcDART_RBTnSeq	-0.217347	VcDART	liquid	Screen_1
priC	b0467	14604	primosomal replication protein N'' (NCBI)	setAIT027 VcDART_RBTnSeq	0.568499	VcDART	liquid	Screen_1
priC	b0467	14604	primosomal replication protein N'' (NCBI)	setAIT028 Mariner_RBTnSeq	-0.143702	Mariner	liquid	Screen_1
priC	b0467	14604	primosomal replication protein N'' (NCBI)	setAIT029 Mariner_RBTnSeq	0.205033	Mariner	liquid	Screen_1
ybaN	b0468	14605	conserved inner membrane protein (NCBI)	setAIT025 VcDART_RBTnSeq	0.00647162	VcDART	liquid	Screen_1
ybaN	b0468	14605	conserved inner membrane protein (NCBI)	setAIT026 VcDART_RBTnSeq	0.480332	VcDART	liquid	Screen_1
ybaN	b0468	14605	conserved inner membrane protein (NCBI)	setAIT027 VcDART_RBTnSeq	0.128962	VcDART	liquid	Screen_1
ybaN	b0468	14605	conserved inner membrane protein (NCBI)	setAIT028 Mariner_RBTnSeq	0.232002	Mariner	liquid	Screen_1
ybaN	b0468	14605	conserved inner membrane protein (NCBI)	setAIT029 Mariner_RBTnSeq	1.37341	Mariner	liquid	Screen_1
apt	b0469	14606	adenine phosphoribosyltransferase (NCBI)	setAIT025 VcDART_RBTnSeq	-0.00248975	VcDART	liquid	Screen_1
apt	b0469	14606	adenine phosphoribosyltransferase (NCBI)	setAIT026 VcDART_RBTnSeq	-0.0789562	VcDART	liquid	Screen_1
apt	b0469	14606	adenine phosphoribosyltransferase (NCBI)	setAIT027 VcDART_RBTnSeq	-0.0986569	VcDART	liquid	Screen_1
apt	b0469	14606	adenine phosphoribosyltransferase (NCBI)	setAIT028 Mariner_RBTnSeq	-0.164494	Mariner	liquid	Screen_1
apt	b0469	14606	adenine phosphoribosyltransferase (NCBI)	setAIT029 Mariner_RBTnSeq	-0.18181	Mariner	liquid	Screen_1
ybaB	b0471	14608	hypothetical protein (NCBI)	setAIT025 VcDART_RBTnSeq	0.543301	VcDART	liquid	Screen_1
ybaB	b0471	14608	hypothetical protein (NCBI)	setAIT026 VcDART_RBTnSeq	-0.945308	VcDART	liquid	Screen_1
ybaB	b0471	14608	hypothetical protein (NCBI)	setAIT027 VcDART_RBTnSeq	-0.69534	VcDART	liquid	Screen_1
ybaB	b0471	14608	hypothetical protein (NCBI)	setAIT028 Mariner_RBTnSeq	-0.363196	Mariner	liquid	Screen_1
ybaB	b0471	14608	hypothetical protein (NCBI)	setAIT029 Mariner_RBTnSeq	1.54851	Mariner	liquid	Screen_1
recR	b0472	14609	recombination protein RecR (NCBI)	setAIT025 VcDART_RBTnSeq	-0.491176	VcDART	liquid	Screen_1
recR	b0472	14609	recombination protein RecR (NCBI)	setAIT026 VcDART_RBTnSeq	-0.717482	VcDART	liquid	Screen_1
recR	b0472	14609	recombination protein RecR (NCBI)	setAIT027 VcDART_RBTnSeq	-0.517949	VcDART	liquid	Screen_1
recR	b0472	14609	recombination protein RecR (NCBI)	setAIT028 Mariner_RBTnSeq	-0.379776	Mariner	liquid	Screen_1
recR	b0472	14609	recombination protein RecR (NCBI)	setAIT029 Mariner_RBTnSeq	-0.274168	Mariner	liquid	Screen_1
htpG	b0473	14610	heat shock protein 90 (NCBI)	setAIT025 VcDART_RBTnSeq	0.0460355	VcDART	liquid	Screen_1
htpG	b0473	14610	heat shock protein 90 (NCBI)	setAIT026 VcDART_RBTnSeq	0.138216	VcDART	liquid	Screen_1
htpG	b0473	14610	heat shock protein 90 (NCBI)	setAIT027 VcDART_RBTnSeq	0.101292	VcDART	liquid	Screen_1
htpG	b0473	14610	heat shock protein 90 (NCBI)	setAIT028 Mariner_RBTnSeq	0.160956	Mariner	liquid	Screen_1
htpG	b0473	14610	heat shock protein 90 (NCBI)	setAIT029 Mariner_RBTnSeq	0.0921805	Mariner	liquid	Screen_1
aes	b0476	14613	acetyl esterase (NCBI)	setAIT025 VcDART_RBTnSeq	0.436184	VcDART	liquid	Screen_1
aes	b0476	14613	acetyl esterase (NCBI)	setAIT026 VcDART_RBTnSeq	-0.204516	VcDART	liquid	Screen_1
aes	b0476	14613	acetyl esterase (NCBI)	setAIT027 VcDART_RBTnSeq	-0.0239036	VcDART	liquid	Screen_1
aes	b0476	14613	acetyl esterase (NCBI)	setAIT028 Mariner_RBTnSeq	0.148549	Mariner	liquid	Screen_1
aes	b0476	14613	acetyl esterase (NCBI)	setAIT029 Mariner_RBTnSeq	0.306546	Mariner	liquid	Screen_1
gsk	b0477	14614	inosine/guanosine kinase (NCBI)	setAIT025 VcDART_RBTnSeq	0.321304	VcDART	liquid	Screen_1
gsk	b0477	14614	inosine/guanosine kinase (NCBI)	setAIT026 VcDART_RBTnSeq	0.250808	VcDART	liquid	Screen_1
gsk	b0477	14614	inosine/guanosine kinase (NCBI)	setAIT027 VcDART_RBTnSeq	0.351289	VcDART	liquid	Screen_1
gsk	b0477	14614	inosine/guanosine kinase (NCBI)	setAIT028 Mariner_RBTnSeq	-0.180951	Mariner	liquid	Screen_1
gsk	b0477	14614	inosine/guanosine kinase (NCBI)	setAIT029 Mariner_RBTnSeq	-0.373156	Mariner	liquid	Screen_1
ybaL	b0478	14615	predicted transporter with NAD(P)-binding Rossmann-fold domain (NCBI)	setAIT025 VcDART_RBTnSeq	0.441285	VcDART	liquid	Screen_1
ybaL	b0478	14615	predicted transporter with NAD(P)-binding Rossmann-fold domain (NCBI)	setAIT026 VcDART_RBTnSeq	0.0993834	VcDART	liquid	Screen_1
ybaL	b0478	14615	predicted transporter with NAD(P)-binding Rossmann-fold domain (NCBI)	setAIT027 VcDART_RBTnSeq	-0.104638	VcDART	liquid	Screen_1
ybaL	b0478	14615	predicted transporter with NAD(P)-binding Rossmann-fold domain (NCBI)	setAIT028 Mariner_RBTnSeq	-0.20463	Mariner	liquid	Screen_1
ybaL	b0478	14615	predicted transporter with NAD(P)-binding Rossmann-fold domain (NCBI)	setAIT029 Mariner_RBTnSeq	0.505417	Mariner	liquid	Screen_1
fsr	b0479	14616	predicted fosmidomycin efflux system (NCBI)	setAIT025 VcDART_RBTnSeq	0.0297531	VcDART	liquid	Screen_1
fsr	b0479	14616	predicted fosmidomycin efflux system (NCBI)	setAIT026 VcDART_RBTnSeq	-0.267116	VcDART	liquid	Screen_1
fsr	b0479	14616	predicted fosmidomycin efflux system (NCBI)	setAIT027 VcDART_RBTnSeq	0.378071	VcDART	liquid	Screen_1
fsr	b0479	14616	predicted fosmidomycin efflux system (NCBI)	setAIT028 Mariner_RBTnSeq	-0.0333879	Mariner	liquid	Screen_1
fsr	b0479	14616	predicted fosmidomycin efflux system (NCBI)	setAIT029 Mariner_RBTnSeq	-0.475936	Mariner	liquid	Screen_1
ushA	b0480	14617	UDP-sugar hydrolase (NCBI)	setAIT025 VcDART_RBTnSeq	0.562843	VcDART	liquid	Screen_1
ushA	b0480	14617	UDP-sugar hydrolase (NCBI)	setAIT026 VcDART_RBTnSeq	-0.165351	VcDART	liquid	Screen_1
ushA	b0480	14617	UDP-sugar hydrolase (NCBI)	setAIT027 VcDART_RBTnSeq	0.177231	VcDART	liquid	Screen_1
ushA	b0480	14617	UDP-sugar hydrolase (NCBI)	setAIT028 Mariner_RBTnSeq	0.0295303	Mariner	liquid	Screen_1
ushA	b0480	14617	UDP-sugar hydrolase (NCBI)	setAIT029 Mariner_RBTnSeq	-0.519607	Mariner	liquid	Screen_1
ybaK	b0481	14618	hypothetical protein (NCBI)	setAIT025 VcDART_RBTnSeq	-0.913079	VcDART	liquid	Screen_1
ybaK	b0481	14618	hypothetical protein (NCBI)	setAIT026 VcDART_RBTnSeq	-0.0828861	VcDART	liquid	Screen_1
ybaK	b0481	14618	hypothetical protein (NCBI)	setAIT027 VcDART_RBTnSeq	0.22938	VcDART	liquid	Screen_1
ybaK	b0481	14618	hypothetical protein (NCBI)	setAIT028 Mariner_RBTnSeq	-0.742405	Mariner	liquid	Screen_1
ybaK	b0481	14618	hypothetical protein (NCBI)	setAIT029 Mariner_RBTnSeq	-0.56465	Mariner	liquid	Screen_1
ybaP	b0482	14619	hypothetical protein (NCBI)	setAIT025 VcDART_RBTnSeq	0.303588	VcDART	liquid	Screen_1
ybaP	b0482	14619	hypothetical protein (NCBI)	setAIT026 VcDART_RBTnSeq	-0.11813	VcDART	liquid	Screen_1
ybaP	b0482	14619	hypothetical protein (NCBI)	setAIT027 VcDART_RBTnSeq	0.360522	VcDART	liquid	Screen_1
ybaP	b0482	14619	hypothetical protein (NCBI)	setAIT028 Mariner_RBTnSeq	-0.322154	Mariner	liquid	Screen_1
ybaP	b0482	14619	hypothetical protein (NCBI)	setAIT029 Mariner_RBTnSeq	0.49394	Mariner	liquid	Screen_1
ybaQ	b0483	14620	orf, hypothetical protein (VIMSS)	setAIT025 VcDART_RBTnSeq	0.985439	VcDART	liquid	Screen_1
ybaQ	b0483	14620	orf, hypothetical protein (VIMSS)	setAIT026 VcDART_RBTnSeq	-0.275376	VcDART	liquid	Screen_1
ybaQ	b0483	14620	orf, hypothetical protein (VIMSS)	setAIT027 VcDART_RBTnSeq	0.309913	VcDART	liquid	Screen_1
ybaQ	b0483	14620	orf, hypothetical protein (VIMSS)	setAIT028 Mariner_RBTnSeq	-0.215082	Mariner	liquid	Screen_1
ybaQ	b0483	14620	orf, hypothetical protein (VIMSS)	setAIT029 Mariner_RBTnSeq	0.21028	Mariner	liquid	Screen_1
copA	b0484	14621	copper transporter (NCBI)	setAIT025 VcDART_RBTnSeq	0.0469471	VcDART	liquid	Screen_1
copA	b0484	14621	copper transporter (NCBI)	setAIT026 VcDART_RBTnSeq	0.0916057	VcDART	liquid	Screen_1
copA	b0484	14621	copper transporter (NCBI)	setAIT027 VcDART_RBTnSeq	0.269264	VcDART	liquid	Screen_1
copA	b0484	14621	copper transporter (NCBI)	setAIT028 Mariner_RBTnSeq	-0.0513221	Mariner	liquid	Screen_1
copA	b0484	14621	copper transporter (NCBI)	setAIT029 Mariner_RBTnSeq	0.0886848	Mariner	liquid	Screen_1
ybaS	b0485	14622	predicted glutaminase (NCBI)	setAIT025 VcDART_RBTnSeq	-0.0190141	VcDART	liquid	Screen_1
ybaS	b0485	14622	predicted glutaminase (NCBI)	setAIT026 VcDART_RBTnSeq	0.605893	VcDART	liquid	Screen_1
ybaS	b0485	14622	predicted glutaminase (NCBI)	setAIT027 VcDART_RBTnSeq	-0.0103083	VcDART	liquid	Screen_1
ybaS	b0485	14622	predicted glutaminase (NCBI)	setAIT028 Mariner_RBTnSeq	0.130796	Mariner	liquid	Screen_1
ybaS	b0485	14622	predicted glutaminase (NCBI)	setAIT029 Mariner_RBTnSeq	0.486644	Mariner	liquid	Screen_1
ybaT	b0486	14623	predicted transporter (NCBI)	setAIT025 VcDART_RBTnSeq	-0.166648	VcDART	liquid	Screen_1
ybaT	b0486	14623	predicted transporter (NCBI)	setAIT026 VcDART_RBTnSeq	-0.159208	VcDART	liquid	Screen_1
ybaT	b0486	14623	predicted transporter (NCBI)	setAIT027 VcDART_RBTnSeq	-0.181821	VcDART	liquid	Screen_1
ybaT	b0486	14623	predicted transporter (NCBI)	setAIT028 Mariner_RBTnSeq	-0.188452	Mariner	liquid	Screen_1
ybaT	b0486	14623	predicted transporter (NCBI)	setAIT029 Mariner_RBTnSeq	0.0382848	Mariner	liquid	Screen_1
cueR	b0487	14624	DNA-binding transcriptional activator of copper-responsive regulon genes (NCBI)	setAIT025 VcDART_RBTnSeq	0.109726	VcDART	liquid	Screen_1
cueR	b0487	14624	DNA-binding transcriptional activator of copper-responsive regulon genes (NCBI)	setAIT026 VcDART_RBTnSeq	0.717191	VcDART	liquid	Screen_1
cueR	b0487	14624	DNA-binding transcriptional activator of copper-responsive regulon genes (NCBI)	setAIT027 VcDART_RBTnSeq	-0.106887	VcDART	liquid	Screen_1
cueR	b0487	14624	DNA-binding transcriptional activator of copper-responsive regulon genes (NCBI)	setAIT028 Mariner_RBTnSeq	0.189043	Mariner	liquid	Screen_1
cueR	b0487	14624	DNA-binding transcriptional activator of copper-responsive regulon genes (NCBI)	setAIT029 Mariner_RBTnSeq	-0.256881	Mariner	liquid	Screen_1
ybbJ	b0488	14625	conserved inner membrane protein (RefSeq)	setAIT025 VcDART_RBTnSeq	-0.257787	VcDART	liquid	Screen_1
ybbJ	b0488	14625	conserved inner membrane protein (RefSeq)	setAIT026 VcDART_RBTnSeq	0.70677	VcDART	liquid	Screen_1
ybbJ	b0488	14625	conserved inner membrane protein (RefSeq)	setAIT027 VcDART_RBTnSeq	-0.475721	VcDART	liquid	Screen_1
ybbJ	b0488	14625	conserved inner membrane protein (RefSeq)	setAIT028 Mariner_RBTnSeq	-0.153566	Mariner	liquid	Screen_1
ybbJ	b0488	14625	conserved inner membrane protein (RefSeq)	setAIT029 Mariner_RBTnSeq	-0.134289	Mariner	liquid	Screen_1
ybbK	b0489	14626	predicted protease, membrane anchored (NCBI)	setAIT025 VcDART_RBTnSeq	-0.150867	VcDART	liquid	Screen_1
ybbK	b0489	14626	predicted protease, membrane anchored (NCBI)	setAIT026 VcDART_RBTnSeq	-0.47335	VcDART	liquid	Screen_1
ybbK	b0489	14626	predicted protease, membrane anchored (NCBI)	setAIT027 VcDART_RBTnSeq	0.00151095	VcDART	liquid	Screen_1
ybbK	b0489	14626	predicted protease, membrane anchored (NCBI)	setAIT028 Mariner_RBTnSeq	-0.16155	Mariner	liquid	Screen_1
ybbK	b0489	14626	predicted protease, membrane anchored (NCBI)	setAIT029 Mariner_RBTnSeq	0.212487	Mariner	liquid	Screen_1
ybbL	b0490	14627	predicted transporter subunit: ATP-binding component of ABC superfamily (NCBI)	setAIT025 VcDART_RBTnSeq	0.343033	VcDART	liquid	Screen_1
ybbL	b0490	14627	predicted transporter subunit: ATP-binding component of ABC superfamily (NCBI)	setAIT026 VcDART_RBTnSeq	0.528072	VcDART	liquid	Screen_1
ybbL	b0490	14627	predicted transporter subunit: ATP-binding component of ABC superfamily (NCBI)	setAIT027 VcDART_RBTnSeq	0.182486	VcDART	liquid	Screen_1
ybbL	b0490	14627	predicted transporter subunit: ATP-binding component of ABC superfamily (NCBI)	setAIT028 Mariner_RBTnSeq	-0.152096	Mariner	liquid	Screen_1
ybbL	b0490	14627	predicted transporter subunit: ATP-binding component of ABC superfamily (NCBI)	setAIT029 Mariner_RBTnSeq	0.114178	Mariner	liquid	Screen_1
ybbM	b0491	14628	putative metal resistance protein (VIMSS)	setAIT025 VcDART_RBTnSeq	0.0102308	VcDART	liquid	Screen_1
ybbM	b0491	14628	putative metal resistance protein (VIMSS)	setAIT026 VcDART_RBTnSeq	0.0790295	VcDART	liquid	Screen_1
ybbM	b0491	14628	putative metal resistance protein (VIMSS)	setAIT027 VcDART_RBTnSeq	-0.030495	VcDART	liquid	Screen_1
ybbM	b0491	14628	putative metal resistance protein (VIMSS)	setAIT028 Mariner_RBTnSeq	0.502947	Mariner	liquid	Screen_1
ybbM	b0491	14628	putative metal resistance protein (VIMSS)	setAIT029 Mariner_RBTnSeq	-0.693366	Mariner	liquid	Screen_1
ybbN	b0492	14629	putative thioredoxin-like protein (VIMSS)	setAIT025 VcDART_RBTnSeq	-0.250108	VcDART	liquid	Screen_1
ybbN	b0492	14629	putative thioredoxin-like protein (VIMSS)	setAIT026 VcDART_RBTnSeq	0.307174	VcDART	liquid	Screen_1
ybbN	b0492	14629	putative thioredoxin-like protein (VIMSS)	setAIT027 VcDART_RBTnSeq	-0.523013	VcDART	liquid	Screen_1
ybbN	b0492	14629	putative thioredoxin-like protein (VIMSS)	setAIT028 Mariner_RBTnSeq	-0.253362	Mariner	liquid	Screen_1
ybbN	b0492	14629	putative thioredoxin-like protein (VIMSS)	setAIT029 Mariner_RBTnSeq	0.139184	Mariner	liquid	Screen_1
ybbO	b0493	14630	short chain dehydrogenase (NCBI)	setAIT025 VcDART_RBTnSeq	-0.0742833	VcDART	liquid	Screen_1
ybbO	b0493	14630	short chain dehydrogenase (NCBI)	setAIT026 VcDART_RBTnSeq	0.140379	VcDART	liquid	Screen_1
ybbO	b0493	14630	short chain dehydrogenase (NCBI)	setAIT027 VcDART_RBTnSeq	-0.0363172	VcDART	liquid	Screen_1
ybbO	b0493	14630	short chain dehydrogenase (NCBI)	setAIT028 Mariner_RBTnSeq	0.281431	Mariner	liquid	Screen_1
ybbO	b0493	14630	short chain dehydrogenase (NCBI)	setAIT029 Mariner_RBTnSeq	0.471179	Mariner	liquid	Screen_1
tesA	b0494	14631	multifunctional acyl-CoA thioesterase I and protease I and lysophospholipase L1 (NCBI)	setAIT025 VcDART_RBTnSeq	0.192244	VcDART	liquid	Screen_1
tesA	b0494	14631	multifunctional acyl-CoA thioesterase I and protease I and lysophospholipase L1 (NCBI)	setAIT026 VcDART_RBTnSeq	-0.0611108	VcDART	liquid	Screen_1
tesA	b0494	14631	multifunctional acyl-CoA thioesterase I and protease I and lysophospholipase L1 (NCBI)	setAIT027 VcDART_RBTnSeq	0.333508	VcDART	liquid	Screen_1
tesA	b0494	14631	multifunctional acyl-CoA thioesterase I and protease I and lysophospholipase L1 (NCBI)	setAIT028 Mariner_RBTnSeq	-0.379956	Mariner	liquid	Screen_1
tesA	b0494	14631	multifunctional acyl-CoA thioesterase I and protease I and lysophospholipase L1 (NCBI)	setAIT029 Mariner_RBTnSeq	0.108337	Mariner	liquid	Screen_1
ybbA	b0495	14632	predicted transporter subunit: ATP-binding component of ABC superfamily (NCBI)	setAIT025 VcDART_RBTnSeq	-0.286304	VcDART	liquid	Screen_1
ybbA	b0495	14632	predicted transporter subunit: ATP-binding component of ABC superfamily (NCBI)	setAIT026 VcDART_RBTnSeq	-0.163443	VcDART	liquid	Screen_1
ybbA	b0495	14632	predicted transporter subunit: ATP-binding component of ABC superfamily (NCBI)	setAIT027 VcDART_RBTnSeq	0.524816	VcDART	liquid	Screen_1
ybbA	b0495	14632	predicted transporter subunit: ATP-binding component of ABC superfamily (NCBI)	setAIT028 Mariner_RBTnSeq	-0.176432	Mariner	liquid	Screen_1
ybbA	b0495	14632	predicted transporter subunit: ATP-binding component of ABC superfamily (NCBI)	setAIT029 Mariner_RBTnSeq	0.218912	Mariner	liquid	Screen_1
ybbP	b0496	14633	predicted inner membrane protein (NCBI)	setAIT025 VcDART_RBTnSeq	0.0988745	VcDART	liquid	Screen_1
ybbP	b0496	14633	predicted inner membrane protein (NCBI)	setAIT026 VcDART_RBTnSeq	0.276047	VcDART	liquid	Screen_1
ybbP	b0496	14633	predicted inner membrane protein (NCBI)	setAIT027 VcDART_RBTnSeq	0.111149	VcDART	liquid	Screen_1
ybbP	b0496	14633	predicted inner membrane protein (NCBI)	setAIT028 Mariner_RBTnSeq	-0.00848236	Mariner	liquid	Screen_1
ybbP	b0496	14633	predicted inner membrane protein (NCBI)	setAIT029 Mariner_RBTnSeq	0.227242	Mariner	liquid	Screen_1
rhsD	b0497	14634	rhsD element protein (NCBI)	setAIT025 VcDART_RBTnSeq	0.00346824	VcDART	liquid	Screen_1
rhsD	b0497	14634	rhsD element protein (NCBI)	setAIT026 VcDART_RBTnSeq	0.167301	VcDART	liquid	Screen_1
rhsD	b0497	14634	rhsD element protein (NCBI)	setAIT027 VcDART_RBTnSeq	-0.0976236	VcDART	liquid	Screen_1
rhsD	b0497	14634	rhsD element protein (NCBI)	setAIT028 Mariner_RBTnSeq	0.0672471	Mariner	liquid	Screen_1
rhsD	b0497	14634	rhsD element protein (NCBI)	setAIT029 Mariner_RBTnSeq	-0.00625133	Mariner	liquid	Screen_1
ylbH	b0499	14636	conserved protein, rhs-like (RefSeq)	setAIT025 VcDART_RBTnSeq	-0.424096	VcDART	liquid	Screen_1
ylbH	b0499	14636	conserved protein, rhs-like (RefSeq)	setAIT026 VcDART_RBTnSeq	0.105686	VcDART	liquid	Screen_1
ylbH	b0499	14636	conserved protein, rhs-like (RefSeq)	setAIT027 VcDART_RBTnSeq	0.236304	VcDART	liquid	Screen_1
ylbH	b0499	14636	conserved protein, rhs-like (RefSeq)	setAIT028 Mariner_RBTnSeq	-0.647483	Mariner	liquid	Screen_1
ylbH	b0499	14636	conserved protein, rhs-like (RefSeq)	setAIT029 Mariner_RBTnSeq	-0.644845	Mariner	liquid	Screen_1
ybbB	b0503	14640	tRNA 2-selenouridine synthase, selenophosphate-dependent (NCBI)	setAIT025 VcDART_RBTnSeq	-0.220995	VcDART	liquid	Screen_1
ybbB	b0503	14640	tRNA 2-selenouridine synthase, selenophosphate-dependent (NCBI)	setAIT026 VcDART_RBTnSeq	-0.574363	VcDART	liquid	Screen_1
ybbB	b0503	14640	tRNA 2-selenouridine synthase, selenophosphate-dependent (NCBI)	setAIT027 VcDART_RBTnSeq	0.527904	VcDART	liquid	Screen_1
ybbB	b0503	14640	tRNA 2-selenouridine synthase, selenophosphate-dependent (NCBI)	setAIT028 Mariner_RBTnSeq	-0.885076	Mariner	liquid	Screen_1
ybbB	b0503	14640	tRNA 2-selenouridine synthase, selenophosphate-dependent (NCBI)	setAIT029 Mariner_RBTnSeq	-0.621649	Mariner	liquid	Screen_1
ybbS	b0504	14641	DNA-binding transcriptional activator of the allD operon (NCBI)	setAIT025 VcDART_RBTnSeq	0.156492	VcDART	liquid	Screen_1
ybbS	b0504	14641	DNA-binding transcriptional activator of the allD operon (NCBI)	setAIT026 VcDART_RBTnSeq	0.546822	VcDART	liquid	Screen_1
ybbS	b0504	14641	DNA-binding transcriptional activator of the allD operon (NCBI)	setAIT027 VcDART_RBTnSeq	-0.00428477	VcDART	liquid	Screen_1
ybbS	b0504	14641	DNA-binding transcriptional activator of the allD operon (NCBI)	setAIT028 Mariner_RBTnSeq	-0.118995	Mariner	liquid	Screen_1
ybbS	b0504	14641	DNA-binding transcriptional activator of the allD operon (NCBI)	setAIT029 Mariner_RBTnSeq	-0.425466	Mariner	liquid	Screen_1
allA	b0505	14642	ureidoglycolate hydrolase (NCBI)	setAIT025 VcDART_RBTnSeq	0.62968	VcDART	liquid	Screen_1
allA	b0505	14642	ureidoglycolate hydrolase (NCBI)	setAIT026 VcDART_RBTnSeq	-0.630298	VcDART	liquid	Screen_1
allA	b0505	14642	ureidoglycolate hydrolase (NCBI)	setAIT027 VcDART_RBTnSeq	-0.650642	VcDART	liquid	Screen_1
allA	b0505	14642	ureidoglycolate hydrolase (NCBI)	setAIT028 Mariner_RBTnSeq	-0.0032012	Mariner	liquid	Screen_1
allA	b0505	14642	ureidoglycolate hydrolase (NCBI)	setAIT029 Mariner_RBTnSeq	0.987713	Mariner	liquid	Screen_1
allR	b0506	14643	DNA-binding transcriptional repressor (NCBI)	setAIT025 VcDART_RBTnSeq	-0.0225765	VcDART	liquid	Screen_1
allR	b0506	14643	DNA-binding transcriptional repressor (NCBI)	setAIT026 VcDART_RBTnSeq	-0.043408	VcDART	liquid	Screen_1
allR	b0506	14643	DNA-binding transcriptional repressor (NCBI)	setAIT027 VcDART_RBTnSeq	-0.860888	VcDART	liquid	Screen_1
allR	b0506	14643	DNA-binding transcriptional repressor (NCBI)	setAIT028 Mariner_RBTnSeq	-0.0153369	Mariner	liquid	Screen_1
allR	b0506	14643	DNA-binding transcriptional repressor (NCBI)	setAIT029 Mariner_RBTnSeq	0.00382944	Mariner	liquid	Screen_1
gcl	b0507	14644	glyoxylate carboligase (NCBI)	setAIT025 VcDART_RBTnSeq	0.207893	VcDART	liquid	Screen_1
gcl	b0507	14644	glyoxylate carboligase (NCBI)	setAIT026 VcDART_RBTnSeq	-0.272974	VcDART	liquid	Screen_1
gcl	b0507	14644	glyoxylate carboligase (NCBI)	setAIT027 VcDART_RBTnSeq	0.0117216	VcDART	liquid	Screen_1
gcl	b0507	14644	glyoxylate carboligase (NCBI)	setAIT028 Mariner_RBTnSeq	-0.0235847	Mariner	liquid	Screen_1
gcl	b0507	14644	glyoxylate carboligase (NCBI)	setAIT029 Mariner_RBTnSeq	0.56391	Mariner	liquid	Screen_1
hyi	b0508	14645	hydroxypyruvate isomerase (NCBI)	setAIT025 VcDART_RBTnSeq	-0.0339405	VcDART	liquid	Screen_1
hyi	b0508	14645	hydroxypyruvate isomerase (NCBI)	setAIT026 VcDART_RBTnSeq	0.601592	VcDART	liquid	Screen_1
hyi	b0508	14645	hydroxypyruvate isomerase (NCBI)	setAIT027 VcDART_RBTnSeq	-0.819127	VcDART	liquid	Screen_1
hyi	b0508	14645	hydroxypyruvate isomerase (NCBI)	setAIT028 Mariner_RBTnSeq	-0.627559	Mariner	liquid	Screen_1
hyi	b0508	14645	hydroxypyruvate isomerase (NCBI)	setAIT029 Mariner_RBTnSeq	-0.340492	Mariner	liquid	Screen_1
glxR	b0509	14646	tartronate semialdehyde reductase, NADH-dependent (NCBI)	setAIT025 VcDART_RBTnSeq	0.151051	VcDART	liquid	Screen_1
glxR	b0509	14646	tartronate semialdehyde reductase, NADH-dependent (NCBI)	setAIT026 VcDART_RBTnSeq	0.56129	VcDART	liquid	Screen_1
glxR	b0509	14646	tartronate semialdehyde reductase, NADH-dependent (NCBI)	setAIT027 VcDART_RBTnSeq	-0.26718	VcDART	liquid	Screen_1
glxR	b0509	14646	tartronate semialdehyde reductase, NADH-dependent (NCBI)	setAIT028 Mariner_RBTnSeq	-0.375529	Mariner	liquid	Screen_1
glxR	b0509	14646	tartronate semialdehyde reductase, NADH-dependent (NCBI)	setAIT029 Mariner_RBTnSeq	0.363662	Mariner	liquid	Screen_1
ybbW	b0511	14648	putative transport protein (VIMSS)	setAIT025 VcDART_RBTnSeq	-0.0803847	VcDART	liquid	Screen_1
ybbW	b0511	14648	putative transport protein (VIMSS)	setAIT026 VcDART_RBTnSeq	-0.135589	VcDART	liquid	Screen_1
ybbW	b0511	14648	putative transport protein (VIMSS)	setAIT027 VcDART_RBTnSeq	0.0681263	VcDART	liquid	Screen_1
ybbW	b0511	14648	putative transport protein (VIMSS)	setAIT028 Mariner_RBTnSeq	0.0898395	Mariner	liquid	Screen_1
ybbW	b0511	14648	putative transport protein (VIMSS)	setAIT029 Mariner_RBTnSeq	0.0625069	Mariner	liquid	Screen_1
allB	b0512	14649	allantoinase (NCBI)	setAIT025 VcDART_RBTnSeq	-0.00327176	VcDART	liquid	Screen_1
allB	b0512	14649	allantoinase (NCBI)	setAIT026 VcDART_RBTnSeq	-0.0195487	VcDART	liquid	Screen_1
allB	b0512	14649	allantoinase (NCBI)	setAIT027 VcDART_RBTnSeq	0.289799	VcDART	liquid	Screen_1
allB	b0512	14649	allantoinase (NCBI)	setAIT028 Mariner_RBTnSeq	0.155612	Mariner	liquid	Screen_1
allB	b0512	14649	allantoinase (NCBI)	setAIT029 Mariner_RBTnSeq	0.407832	Mariner	liquid	Screen_1
ybbY	b0513	14650	putative transport (VIMSS)	setAIT025 VcDART_RBTnSeq	-0.132118	VcDART	liquid	Screen_1
ybbY	b0513	14650	putative transport (VIMSS)	setAIT026 VcDART_RBTnSeq	0.203106	VcDART	liquid	Screen_1
ybbY	b0513	14650	putative transport (VIMSS)	setAIT027 VcDART_RBTnSeq	-0.0492849	VcDART	liquid	Screen_1
ybbY	b0513	14650	putative transport (VIMSS)	setAIT028 Mariner_RBTnSeq	-0.139693	Mariner	liquid	Screen_1
ybbY	b0513	14650	putative transport (VIMSS)	setAIT029 Mariner_RBTnSeq	-0.413041	Mariner	liquid	Screen_1
glxK	b0514	14651	glycerate kinase II (NCBI)	setAIT025 VcDART_RBTnSeq	0.157225	VcDART	liquid	Screen_1
glxK	b0514	14651	glycerate kinase II (NCBI)	setAIT026 VcDART_RBTnSeq	0.12086	VcDART	liquid	Screen_1
glxK	b0514	14651	glycerate kinase II (NCBI)	setAIT027 VcDART_RBTnSeq	-0.120284	VcDART	liquid	Screen_1
glxK	b0514	14651	glycerate kinase II (NCBI)	setAIT028 Mariner_RBTnSeq	-0.0978135	Mariner	liquid	Screen_1
glxK	b0514	14651	glycerate kinase II (NCBI)	setAIT029 Mariner_RBTnSeq	-0.249812	Mariner	liquid	Screen_1
ylbA	b0515	14652	hypothetical protein (NCBI)	setAIT025 VcDART_RBTnSeq	-0.0871552	VcDART	liquid	Screen_1
ylbA	b0515	14652	hypothetical protein (NCBI)	setAIT026 VcDART_RBTnSeq	-0.0255371	VcDART	liquid	Screen_1
ylbA	b0515	14652	hypothetical protein (NCBI)	setAIT027 VcDART_RBTnSeq	0.0392977	VcDART	liquid	Screen_1
ylbA	b0515	14652	hypothetical protein (NCBI)	setAIT028 Mariner_RBTnSeq	0.0494466	Mariner	liquid	Screen_1
ylbA	b0515	14652	hypothetical protein (NCBI)	setAIT029 Mariner_RBTnSeq	0.0827084	Mariner	liquid	Screen_1
allC	b0516	14653	N-carbamoyl-L-amino acid amidohydrolase (NCBI)	setAIT025 VcDART_RBTnSeq	0.0815909	VcDART	liquid	Screen_1
allC	b0516	14653	N-carbamoyl-L-amino acid amidohydrolase (NCBI)	setAIT026 VcDART_RBTnSeq	0.178579	VcDART	liquid	Screen_1
allC	b0516	14653	N-carbamoyl-L-amino acid amidohydrolase (NCBI)	setAIT027 VcDART_RBTnSeq	0.190247	VcDART	liquid	Screen_1
allC	b0516	14653	N-carbamoyl-L-amino acid amidohydrolase (NCBI)	setAIT028 Mariner_RBTnSeq	-0.162868	Mariner	liquid	Screen_1
allC	b0516	14653	N-carbamoyl-L-amino acid amidohydrolase (NCBI)	setAIT029 Mariner_RBTnSeq	0.159451	Mariner	liquid	Screen_1
allD	b0517	14654	ureidoglycolate dehydrogenase (NCBI)	setAIT025 VcDART_RBTnSeq	0.143011	VcDART	liquid	Screen_1
allD	b0517	14654	ureidoglycolate dehydrogenase (NCBI)	setAIT026 VcDART_RBTnSeq	-0.0743478	VcDART	liquid	Screen_1
allD	b0517	14654	ureidoglycolate dehydrogenase (NCBI)	setAIT027 VcDART_RBTnSeq	0.376337	VcDART	liquid	Screen_1
allD	b0517	14654	ureidoglycolate dehydrogenase (NCBI)	setAIT028 Mariner_RBTnSeq	0.501637	Mariner	liquid	Screen_1
allD	b0517	14654	ureidoglycolate dehydrogenase (NCBI)	setAIT029 Mariner_RBTnSeq	-0.319844	Mariner	liquid	Screen_1
fdrA	b0518	14655	membrane protein FdrA (NCBI)	setAIT025 VcDART_RBTnSeq	0.133778	VcDART	liquid	Screen_1
fdrA	b0518	14655	membrane protein FdrA (NCBI)	setAIT026 VcDART_RBTnSeq	0.0597418	VcDART	liquid	Screen_1
fdrA	b0518	14655	membrane protein FdrA (NCBI)	setAIT027 VcDART_RBTnSeq	0.235302	VcDART	liquid	Screen_1
fdrA	b0518	14655	membrane protein FdrA (NCBI)	setAIT028 Mariner_RBTnSeq	0.242254	Mariner	liquid	Screen_1
fdrA	b0518	14655	membrane protein FdrA (NCBI)	setAIT029 Mariner_RBTnSeq	0.623252	Mariner	liquid	Screen_1
ylbF	b0520	14657	hypothetical protein (NCBI)	setAIT025 VcDART_RBTnSeq	-0.191897	VcDART	liquid	Screen_1
ylbF	b0520	14657	hypothetical protein (NCBI)	setAIT026 VcDART_RBTnSeq	0.224361	VcDART	liquid	Screen_1
ylbF	b0520	14657	hypothetical protein (NCBI)	setAIT027 VcDART_RBTnSeq	0.255947	VcDART	liquid	Screen_1
ylbF	b0520	14657	hypothetical protein (NCBI)	setAIT028 Mariner_RBTnSeq	0.304073	Mariner	liquid	Screen_1
ylbF	b0520	14657	hypothetical protein (NCBI)	setAIT029 Mariner_RBTnSeq	0.30278	Mariner	liquid	Screen_1
ybcF	b0521	14658	predicted carbamate kinase (NCBI)	setAIT025 VcDART_RBTnSeq	-0.441047	VcDART	liquid	Screen_1
ybcF	b0521	14658	predicted carbamate kinase (NCBI)	setAIT026 VcDART_RBTnSeq	-0.289749	VcDART	liquid	Screen_1
ybcF	b0521	14658	predicted carbamate kinase (NCBI)	setAIT027 VcDART_RBTnSeq	-0.0500214	VcDART	liquid	Screen_1
ybcF	b0521	14658	predicted carbamate kinase (NCBI)	setAIT028 Mariner_RBTnSeq	0.245827	Mariner	liquid	Screen_1
ybcF	b0521	14658	predicted carbamate kinase (NCBI)	setAIT029 Mariner_RBTnSeq	-0.222092	Mariner	liquid	Screen_1
purK	b0522	14659	phosphoribosylaminoimidazole carboxylase (NCBI)	setAIT025 VcDART_RBTnSeq	0.268077	VcDART	liquid	Screen_1
purK	b0522	14659	phosphoribosylaminoimidazole carboxylase (NCBI)	setAIT026 VcDART_RBTnSeq	-0.0162848	VcDART	liquid	Screen_1
purK	b0522	14659	phosphoribosylaminoimidazole carboxylase (NCBI)	setAIT027 VcDART_RBTnSeq	-0.196098	VcDART	liquid	Screen_1
purK	b0522	14659	phosphoribosylaminoimidazole carboxylase (NCBI)	setAIT028 Mariner_RBTnSeq	-0.315258	Mariner	liquid	Screen_1
purK	b0522	14659	phosphoribosylaminoimidazole carboxylase (NCBI)	setAIT029 Mariner_RBTnSeq	-0.329633	Mariner	liquid	Screen_1
purE	b0523	14660	phosphoribosylaminoimidazole carboxylase catalytic subunit (NCBI)	setAIT025 VcDART_RBTnSeq	0.312412	VcDART	liquid	Screen_1
purE	b0523	14660	phosphoribosylaminoimidazole carboxylase catalytic subunit (NCBI)	setAIT026 VcDART_RBTnSeq	0.310805	VcDART	liquid	Screen_1
purE	b0523	14660	phosphoribosylaminoimidazole carboxylase catalytic subunit (NCBI)	setAIT027 VcDART_RBTnSeq	0.951298	VcDART	liquid	Screen_1
purE	b0523	14660	phosphoribosylaminoimidazole carboxylase catalytic subunit (NCBI)	setAIT028 Mariner_RBTnSeq	0.416136	Mariner	liquid	Screen_1
purE	b0523	14660	phosphoribosylaminoimidazole carboxylase catalytic subunit (NCBI)	setAIT029 Mariner_RBTnSeq	-1.30332	Mariner	liquid	Screen_1
ybcI	b0527	14664	conserved inner membrane protein (NCBI)	setAIT025 VcDART_RBTnSeq	0.0447922	VcDART	liquid	Screen_1
ybcI	b0527	14664	conserved inner membrane protein (NCBI)	setAIT026 VcDART_RBTnSeq	-0.186129	VcDART	liquid	Screen_1
ybcI	b0527	14664	conserved inner membrane protein (NCBI)	setAIT027 VcDART_RBTnSeq	0.226033	VcDART	liquid	Screen_1
ybcI	b0527	14664	conserved inner membrane protein (NCBI)	setAIT028 Mariner_RBTnSeq	-0.260916	Mariner	liquid	Screen_1
ybcI	b0527	14664	conserved inner membrane protein (NCBI)	setAIT029 Mariner_RBTnSeq	0.748833	Mariner	liquid	Screen_1
sfmA	b0530	14667	putative fimbrial-like protein (VIMSS)	setAIT025 VcDART_RBTnSeq	0.853167	VcDART	liquid	Screen_1
sfmA	b0530	14667	putative fimbrial-like protein (VIMSS)	setAIT026 VcDART_RBTnSeq	0.142343	VcDART	liquid	Screen_1
sfmA	b0530	14667	putative fimbrial-like protein (VIMSS)	setAIT027 VcDART_RBTnSeq	-0.194377	VcDART	liquid	Screen_1
sfmA	b0530	14667	putative fimbrial-like protein (VIMSS)	setAIT028 Mariner_RBTnSeq	0.261253	Mariner	liquid	Screen_1
sfmA	b0530	14667	putative fimbrial-like protein (VIMSS)	setAIT029 Mariner_RBTnSeq	0.695942	Mariner	liquid	Screen_1
sfmC	b0531	14668	pilin chaperone, periplasmic (NCBI)	setAIT025 VcDART_RBTnSeq	-0.364913	VcDART	liquid	Screen_1
sfmC	b0531	14668	pilin chaperone, periplasmic (NCBI)	setAIT026 VcDART_RBTnSeq	-0.429015	VcDART	liquid	Screen_1
sfmC	b0531	14668	pilin chaperone, periplasmic (NCBI)	setAIT027 VcDART_RBTnSeq	0.262842	VcDART	liquid	Screen_1
sfmC	b0531	14668	pilin chaperone, periplasmic (NCBI)	setAIT028 Mariner_RBTnSeq	0.079411	Mariner	liquid	Screen_1
sfmC	b0531	14668	pilin chaperone, periplasmic (NCBI)	setAIT029 Mariner_RBTnSeq	0.628393	Mariner	liquid	Screen_1
sfmD	b0532	14669	predicted outer membrane export usher protein (NCBI)	setAIT025 VcDART_RBTnSeq	-0.0806695	VcDART	liquid	Screen_1
sfmD	b0532	14669	predicted outer membrane export usher protein (NCBI)	setAIT026 VcDART_RBTnSeq	0.126835	VcDART	liquid	Screen_1
sfmD	b0532	14669	predicted outer membrane export usher protein (NCBI)	setAIT027 VcDART_RBTnSeq	0.0572387	VcDART	liquid	Screen_1
sfmD	b0532	14669	predicted outer membrane export usher protein (NCBI)	setAIT028 Mariner_RBTnSeq	-0.0389574	Mariner	liquid	Screen_1
sfmD	b0532	14669	predicted outer membrane export usher protein (NCBI)	setAIT029 Mariner_RBTnSeq	-0.00577771	Mariner	liquid	Screen_1
sfmH	b0533	14670	predicted fimbrial-like adhesin protein (RefSeq)	setAIT025 VcDART_RBTnSeq	0.0242615	VcDART	liquid	Screen_1
sfmH	b0533	14670	predicted fimbrial-like adhesin protein (RefSeq)	setAIT026 VcDART_RBTnSeq	-0.448543	VcDART	liquid	Screen_1
sfmH	b0533	14670	predicted fimbrial-like adhesin protein (RefSeq)	setAIT027 VcDART_RBTnSeq	-0.284818	VcDART	liquid	Screen_1
sfmH	b0533	14670	predicted fimbrial-like adhesin protein (RefSeq)	setAIT028 Mariner_RBTnSeq	-0.105121	Mariner	liquid	Screen_1
sfmH	b0533	14670	predicted fimbrial-like adhesin protein (RefSeq)	setAIT029 Mariner_RBTnSeq	-0.0955774	Mariner	liquid	Screen_1
sfmF	b0534	14671	predicted fimbrial-like adhesin protein (NCBI)	setAIT025 VcDART_RBTnSeq	-0.0217247	VcDART	liquid	Screen_1
sfmF	b0534	14671	predicted fimbrial-like adhesin protein (NCBI)	setAIT026 VcDART_RBTnSeq	0.0206014	VcDART	liquid	Screen_1
sfmF	b0534	14671	predicted fimbrial-like adhesin protein (NCBI)	setAIT027 VcDART_RBTnSeq	-0.018031	VcDART	liquid	Screen_1
sfmF	b0534	14671	predicted fimbrial-like adhesin protein (NCBI)	setAIT028 Mariner_RBTnSeq	-0.0204964	Mariner	liquid	Screen_1
sfmF	b0534	14671	predicted fimbrial-like adhesin protein (NCBI)	setAIT029 Mariner_RBTnSeq	0.410945	Mariner	liquid	Screen_1
fimZ	b0535	14672	predicted DNA-binding transcriptional regulator (NCBI)	setAIT025 VcDART_RBTnSeq	-0.484937	VcDART	liquid	Screen_1
fimZ	b0535	14672	predicted DNA-binding transcriptional regulator (NCBI)	setAIT026 VcDART_RBTnSeq	-0.788778	VcDART	liquid	Screen_1
fimZ	b0535	14672	predicted DNA-binding transcriptional regulator (NCBI)	setAIT027 VcDART_RBTnSeq	-0.317481	VcDART	liquid	Screen_1
fimZ	b0535	14672	predicted DNA-binding transcriptional regulator (NCBI)	setAIT028 Mariner_RBTnSeq	-0.337926	Mariner	liquid	Screen_1
fimZ	b0535	14672	predicted DNA-binding transcriptional regulator (NCBI)	setAIT029 Mariner_RBTnSeq	0.811167	Mariner	liquid	Screen_1
intD	b0537	14673	DLP12 prophage; predicted integrase (NCBI)	setAIT025 VcDART_RBTnSeq	0.113047	VcDART	liquid	Screen_1
intD	b0537	14673	DLP12 prophage; predicted integrase (NCBI)	setAIT026 VcDART_RBTnSeq	0.0973696	VcDART	liquid	Screen_1
intD	b0537	14673	DLP12 prophage; predicted integrase (NCBI)	setAIT027 VcDART_RBTnSeq	0.285183	VcDART	liquid	Screen_1
intD	b0537	14673	DLP12 prophage; predicted integrase (NCBI)	setAIT028 Mariner_RBTnSeq	0.151155	Mariner	liquid	Screen_1
intD	b0537	14673	DLP12 prophage; predicted integrase (NCBI)	setAIT029 Mariner_RBTnSeq	0.0467411	Mariner	liquid	Screen_1
peaD	b4508	14674	putative sensory transduction regulator (VIMSS)	setAIT025 VcDART_RBTnSeq	-0.0523258	VcDART	liquid	Screen_1
peaD	b4508	14674	putative sensory transduction regulator (VIMSS)	setAIT026 VcDART_RBTnSeq	-0.465758	VcDART	liquid	Screen_1
peaD	b4508	14674	putative sensory transduction regulator (VIMSS)	setAIT027 VcDART_RBTnSeq	-0.0218317	VcDART	liquid	Screen_1
peaD	b4508	14674	putative sensory transduction regulator (VIMSS)	setAIT028 Mariner_RBTnSeq	0.103249	Mariner	liquid	Screen_1
peaD	b4508	14674	putative sensory transduction regulator (VIMSS)	setAIT029 Mariner_RBTnSeq	0.335938	Mariner	liquid	Screen_1
ybcC	b0539	14675	DLP12 prophage; predicted exonuclease (RefSeq)	setAIT025 VcDART_RBTnSeq	0.474805	VcDART	liquid	Screen_1
ybcC	b0539	14675	DLP12 prophage; predicted exonuclease (RefSeq)	setAIT026 VcDART_RBTnSeq	-0.463168	VcDART	liquid	Screen_1
ybcC	b0539	14675	DLP12 prophage; predicted exonuclease (RefSeq)	setAIT027 VcDART_RBTnSeq	0.474873	VcDART	liquid	Screen_1
ybcC	b0539	14675	DLP12 prophage; predicted exonuclease (RefSeq)	setAIT028 Mariner_RBTnSeq	-0.0465896	Mariner	liquid	Screen_1
ybcC	b0539	14675	DLP12 prophage; predicted exonuclease (RefSeq)	setAIT029 Mariner_RBTnSeq	0.157752	Mariner	liquid	Screen_1
renD	b0542	14678	orf, hypothetical protein (VIMSS)	setAIT025 VcDART_RBTnSeq	-0.44656	VcDART	liquid	Screen_1
renD	b0542	14678	orf, hypothetical protein (VIMSS)	setAIT026 VcDART_RBTnSeq	0.169576	VcDART	liquid	Screen_1
renD	b0542	14678	orf, hypothetical protein (VIMSS)	setAIT027 VcDART_RBTnSeq	-0.86328	VcDART	liquid	Screen_1
renD	b0542	14678	orf, hypothetical protein (VIMSS)	setAIT028 Mariner_RBTnSeq	0.289181	Mariner	liquid	Screen_1
[truncated: 34,361 more rows]

## Sheet: Table S2 (list of genes absent 
Locus ID	SysName	Gene name	Screen from which gene was absent from
14195	b0049	apaH	Screen 1_Gent
14197	b0051	ksgA	Screen 1_Gent
14234	b0088	murD	Screen 1_Gent
14315	b0169	rpsB	Screen 1_Gent
14361	b0222	lpcA	Screen 1_Gent
14373	b0234	yafP	Screen 1_Gent
14524	b0386	proC	Screen 1_Gent
14577	b0439	lon	Screen 1_Gent
14700	b0564	appY	Screen 1_Gent
14854	b0722	sdhD	Screen 1_Gent
14858	b0726	sucA	Screen 1_Gent
14859	b0727	sucB	Screen 1_Gent
14869	b0737	tolQ	Screen 1_Gent
14870	b0738	tolR	Screen 1_Gent
14871	b0739	tolA	Screen 1_Gent
14872	b0740	tolB	Screen 1_Gent
14873	b0741	pal	Screen 1_Gent
15014	b0890	ftsK	Screen 1_Gent
15114	b0990	cspG	Screen 1_Gent
15251	b1129	phoQ	Screen 1_Gent
15252	b1130	phoP	Screen 1_Gent
15282	b1160	elbA	Screen 1_Gent
15356	b1236	galU	Screen 1_Gent
15374	b1254	yciB	Screen 1_Gent
15406	b1286	rnb	Screen 1_Gent
15410	b1290	sapF	Screen 1_Gent
15411	b1291	sapD	Screen 1_Gent
15412	b1292	sapC	Screen 1_Gent
15413	b1293	sapB	Screen 1_Gent
15627	b1506	yneL	Screen 1_Gent
15683	b1561	rem	Screen 1_Gent
15819	b1700	ydiT	Screen 1_Gent
15828	b1709	btuD	Screen 1_Gent
15831	b1712	ihfA	Screen 1_Gent
15836	b1717	rpmI	Screen 1_Gent
15848	b1730	ydjO	Screen 1_Gent
16050	b1936	intG	Screen 1_Gent
16125	b2017	yefM	Screen 1_Gent
16277	b2168	fruK	Screen 1_Gent
16383	b2276	nuoN	Screen 1_Gent
16384	b2277	nuoM	Screen 1_Gent
16386	b2279	nuoK	Screen 1_Gent
16388	b2281	nuoI	Screen 1_Gent
16389	b2282	nuoH	Screen 1_Gent
16390	b2283	nuoG	Screen 1_Gent
16391	b2284	nuoF	Screen 1_Gent
16392	b2285	nuoE	Screen 1_Gent
16394	b2287	nuoB	Screen 1_Gent
16425	b2318	truA	Screen 1_Gent
16437	b2330	yfcB	Screen 1_Gent
16597	b2498	upp	Screen 1_Gent
16617	b2518	ndk	Screen 1_Gent
16627	b2528	iscA	Screen 1_Gent
16630	b2531	iscR	Screen 1_Gent
16668	b2569	lepA	Screen 1_Gent
16675	b2576	srmB	Screen 1_Gent
16704	b2609	rpsP	Screen 1_Gent
17097	b3021	ygiT	Screen 1_Gent
17102	b3026	qseC	Screen 1_Gent
17128	b3052	rfaE	Screen 1_Gent
17157	b3082	ygjM	Screen 1_Gent
17235	b3162	deaD	Screen 1_Gent
17237	b3164	pnp	Screen 1_Gent
17240	b3167	rbfA	Screen 1_Gent
17242	b3169	nusA	Screen 1_Gent
17254	b3183	obgE	Screen 1_Gent
17300	b3229	sspA	Screen 1_Gent
17304	b3233	yhcB	Screen 1_Gent
17308	b3237	argR	Screen 1_Gent
17404	b3341	rpsG	Screen 1_Gent
17468	b3405	ompR	Screen 1_Gent
17477	b3414	gntY	Screen 1_Gent
17488	b3426	glpD	Screen 1_Gent
17561	b3500	gor	Screen 1_Gent
17674	b3613	yibP	Screen 1_Gent
17680	b3619	rfaD	Screen 1_Gent
17682	b3621	rfaC	Screen 1_Gent
17697	b3636	rpmG	Screen 1_Gent
17788	b3728	pstS	Screen 1_Gent
17801	b3741	gidA	Screen 1_Gent
17843	b3792	wzxE	Screen 1_Gent
17886	b3839	tatC	Screen 1_Gent
17904	b3863	polA	Screen 1_Gent
18000	b3961	oxyR	Screen 1_Gent
18001	b3962	udhA	Screen 1_Gent
18202	b4177	purA	Screen 1_Gent
18227	b4202	rpsR	Screen 1_Gent
18396	b4375	prfC	Screen 1_Gent
18423	b4402	yjjY	Screen 1_Gent
1936221	b4414	tff	Screen 1_Gent
1936320	b0665	glnV	Screen 1_Gent
1936577	b4535	yniD	Screen 1_Gent
1936823	b4462	ygaQ	Screen 1_Gent
1936856	b2814	metZ	Screen 1_Gent
1936890	b2935	tktA	Screen 1_Gent
1937004	b3390	aroK	Screen 1_Gent
1937113	b3760	aspT	Screen 1_Gent
1937123	b3778	rep	Screen 1_Gent
1937165	b3864	spf	Screen 1_Gent
1937198	b3977	tyrU	Screen 1_Gent
1937253	b4215	ytfI	Screen 1_Gent
1937311	b4368	leuV	Screen 1_Gent
3446183	b4603	rseX	Screen 1_Gent
7497340	b4688	ykgS	Screen 1_Gent
7497347	b4673	ymjD	Screen 1_Gent
7497359	b4680	ypdK	Screen 1_Gent
12785254	b4702	mgtL	Screen 1_Gent
14941	b0816	yliL	Screen 2_Cm

## Sheet: Table S3 (gene ontology)
Gene	RB-TnSeq library screen 1	RB-TnSeq library screen 2	Functional annotation	Molecular function (GO database)
recD*	3.5	1.4	exodeoxyribonuclease V subunit RecD	recombinational repair // DNA duplex unwinding // double-strand break repair // cellular response to DNA damage stimulus // DNA repair // nucleic acid phosphodiester bond hydrolysis // double-strand break repair via homologous recombination // DNA recombination
hha*	2.3	2.4	haemolysin expression-modulating protein Hha	H-NS-Hha complex // regulation of DNA-templated transcription // regulation of gene expression
cysQ	1.4	1.2	3'(2'),5'-bisphosphate nucleotidase	inositol phosphate dephosphorylation // 3'-phosphoadenosine 5'-phosphosulfate metabolic process // sulfur compound metabolic process // phosphatidylinositol phosphate biosynthetic process // sulfate assimilation
asnV	1	1	tRNA-Asn(GUU)	Not available in database
ynfA	-1	-1	putative transporter YnfA	Not available in database
yneK*	-1	-1.2	protein YneK	Not available in database
ynbE*	-1.8	-1.4	lipoprotein YnbE	Not available in database
fimF	-1.2	-2	type 1 fimbriae minor subunit FimF	cell-substrate adhesion // mechanosensory behavior // cell adhesion involved in single-species biofilm formation // cell adhesion // pilus assembly
umuD*	-1.2	-2	DNA polymerase V protein UmuD	regulation of DNA-templated transcription // proteolysis // translesion synthesis // cellular response to DNA damage stimulus // DNA repair // SOS response
nudG*	-1.9	-2	5-hydroxy-CTP diphosphatase	DNA repair
mdh	-2.4	-1.5	malate dehydrogenase	carboxylic acid metabolic process // malate metabolic process // glycolytic process // tricarboxylic acid cycle // anaerobic respiration // fermentation
cspC*	-1.9	-2.2	transcription antiterminator and regulator of mRNA stability CspC	cellular response to heat // regulation of gene expression // transcription antitermination // negative regulation of termination of DNA-templated transcription
chaB*	-3.1	-1.4	putative cation transport regulator ChaB	Not available in database
lpp	-2.9	-2.8	murein lipoprotein	lipid modification // periplasmic space organization
ihfB*	-3.6	-2.1	integration host factor subunit &beta;	IHF-DNA complex // regulation of DNA-templated transcription // regulation of translation // DNA recombination // DNA-templated transcription

## Sheet: Table S4 (raw editing efficienc
Figure 2A					*deontes normalization reference/control
	Bio-rep 1	Bio-rep 2	Bio-rep 3
ΔihfB	3e-07	0	0
ΔcspC	6.8e-06	4e-07	3e-07
ΔynbE	2e-05	1.4e-06	1e-06
ΔumuD	4.23e-05	1.2e-06	6e-07
ΔchaB	1.9e-05	2.6e-06	2.7e-06
ΔnudG	0.0001125	4.4e-06	4e-07
ΔyneK	0.0001056	6.3e-06	5.4e-06
ΔyicI*	0.0001304	8.6e-06	4.4e-06
Δhha	0.0003429	2.83e-05	2.73e-05
ΔrecD	0.0019375	0.0002727	8.33e-05
Figure 2B
	Bio-rep 1	Bio-rep 2	Bio-rep 3
ΔrecA	0	0	0
ΔrecB	0.0001136	0.000105	0.0002273
ΔrecC	0.00025	0.0002348	0.0002115
ΔyicI*	0.0002733	0.0002737	0.0002706
ΔrecD	0.0033333	0.0019444	0.0027692
Figure 3B
	Bio-rep 1	Bio-rep 2	Bio-rep 3
wild type	0.001087	0.0009355	0.0014375
wild type 0.01 μM CV*	0.0008889	0.0004545	0.0007667
λ-Red	0.0088889	0.0066667	0.01
λ-Red 0.01 μM CV	0.0461538	0.0294118	0.0375
λ-beta	0.001	0.0007059	0.0008947
λ-beta 0.01 μM CV	0.0007273	0.0003913	0.0008421
λ-exo	0.000913	0.001	0.0012222
λ-exo 0.01 μM CV	0.00045	0.0006522	0.0006667
λ-gam	0.0003125	0.00075	0.0007895
λ-gam 0.01 μM CV	0.0004348	0.0004	0.0008065
λ-exo-beta	0.0021852	0.003125	0.00325
λ-exo-beta 0.01 μM CV	0.0038889	0.0038095	0.0030769
Non-targeting	1e-07	1e-07	1e-07
Non-targeting 0.01 μM CV	2e-07	1e-07	1e-07
Figure 4A
	Bio-rep 1	Bio-rep 2	Bio-rep 3	Bio-rep 4
VchCAST*	0.00024	8.3e-05	0.000117187	0.0051
VchCAST 1 μM CV	8.57e-05	6.45e-05	6.2e-05	ND
λ-Red VchCAST-NT	0	0	0	0
λ-Red VchCAST	0.00093	0.00055	0.0009875	0.019
λ-Red VchCAST 1 μM CV	0.000842	0.000389	0.000216071	0.0129
Figure 4D
	Bio-rep 1	Bio-rep 2	Bio-rep 3	Bio-rep 4
VchCAST*	8.29e-06	0.00035	3.6e-06	1.9e-06
VchCAST 0.5 μM CV	8.71e-06	3.33e-05	2.8e-07	ND
λ-Red VchCAST-NT	0	0	0	0
λ-Red VchCAST	6.9e-07	0.00019	6e-06	6.7e-07
λ-Red VchCAST 0.5 μM CV	4.48e-05	0.000741	7.3e-05	3e-05
Figure S4
	Bio-rep 1	Bio-rep 2	Bio-rep 3
0 ng/mL*	0.0023333	0.0017647	0.00135
80 ng/mL CIP	0.055	0.0214286	0.0555556
160 ng/mL CIP	0.1	0.144	0.0666667

## Sheet: Table S5 (primers and gBlocks)
Name	Sequence	Description	Notes
oBR0216	GGCTACCGTCTCCATCAAATGTCATGATAATAATGGTTTCTTAGACG	p4 backbone GGA F	Golden Gate assembly primers for pJex-backbone
oBR0217	GGCTACCGTCTCCCGAACTTTTCCGCTGCATAACCC	p4 backbone GGA R	Golden Gate assembly primers for pJex-backbone
oATA0017	GGCTACCGTCTCCAATGAAAGTTGGACACGTGTCCAACTTTGGGTACATCTTAAAG	pJExD insert F	Created 1 part insertion with pJExD, then PCR amplified
oATA0020	GGCTACCGTCTCCTGATTTACGAAAATAACTCAAGCTGAATAACGTGC	pJExD insert R	Created 1 part insertion with pJExD, then PCR amplified
oATA0041	AGCGTTCATGGCTGAACTCCTGAAATAGCTGTGAAAATATCGCCC	p4-pJex backbone amp Gbsn F	Backbone gibson assembly primers
oATA0030	TGGGGAGCAATGGCGATGACGAACTTTTCCGCTGCATAACCC	p4-pJex backbone amp Gbsn R	Backbone gibson assembly primers
oATA0031	GGGTTATGCAGCGGAAAAGTTCGTCATCGCCATTGCTCCCCA	p4-exo-beta_gbsn_F	Backbone gibson assembly primers
oATA0042	GGGCGATATTTTCACAGCTATTTCAGGAGTTCAGCCATGAACGCT	p4-Lambda-insert_gbsn_R	Backbone gibson assembly primers
oATA0043	GTACTCATTCGTTTTATACCTCTGAATCAATATCAACAATGAAAGTTGGACACGTGTCCAACTTTGGGTACATCTTAAAG	p4-exo-beta-pJex-bbamp_F	Backbone gibson assembly primers
oATA0044	CTTTAAGATGTACCCAAAGTTGGACACGTGTCCAACTTTCATTGTTGATATTGATTCAGAGGTATAAAACGAATGAGTAC	p4-exo-beta-pJex-gbsn_R	Backbone gibson assembly primers
oBFC2082	ATAACGCGAGCAGAAGTGGCAGATGATGTTGTCAAAGG	CaiF_Ecoli_SS1_Arkin_PNK_F	Underlined is the guide RNA sequence annealed by PNK
oBFC2083	TTCACCTTTGACAACATCATCTGCCACTTCTGCTCGCG	CaiF_Ecoli_SS1_Arkin_PNK_R	Underlined is the guide RNA sequence annealed by PNK
oBFC1523	ATAACGTTGTCTGACACGGGTCACAAACCGCTAGGAGG	VcCasTn_mCAFEs_SynCom_NT_PNK_F	Underlined is the guide RNA sequence annealed by PNK
oBFC1524	TTCACCTCCTAGCGGTTTGTGACCCGTGTCAGACAACG	VcCasTn_mCAFEs_SynCom_NT_PNK_R	Underlined is the guide RNA sequence annealed by PNK
oBFC1525	ATAACGTTCGGGAACCTGTGTAGTACTGAATTATGGAG	VcCasTn_Kleb_SafeSite1_guide1_PNK_F	Underlined is the guide RNA sequence annealed by PNK
oBFC1526	TTCACTCCATAATTCAGTACTACACAGGTTCCCGAACG	VcCasTn_Kleb_SafeSite1_guide1_PNK_R	Underlined is the guide RNA sequence annealed by PNK
oAOB016	ATAACGGCTGCATAGCGCATCCAGGGTTGGTGGTTAGG	Pputida-SS-6_PNK_F	Underlined is the guide RNA sequence annealed by PNK
oAOB024	TTCACCTAACCACCAACCCTGGATGCGCTATGCAGCCG	Pputida-SS-6_PNK_R	Underlined is the guide RNA sequence annealed by PNK
oSES0097	GGCTTTAGCGGCGAGAA	T-RL simple insert (caiF guide)	cPCR primers for cargo insertion orientation
oSES0098	CTCAGTCCAAAGGCTGGAAA	T-RL simple insert (caiF guide)	cPCR primers for cargo insertion orientation
oSES0099	CGCAACGGTATGGAAACAATC	T-LR simple insert (caiF guide)	cPCR primers for cargo insertion orientation
oBFC2297	TATTCCTGCCGTTCCGCTCA	simple insert (caiF guide)	cPCR primers for cargo insertion orientation
oBFC2298	GAGTATCAGGATCTTGTCGGGC	simple insert (caiF guide)	cPCR primers for cargo insertion orientation
oSES0001	CGTTTCAGCCTGTACCCTTAAT	cointegrant (catP cargo)	cPCR primers for cargo insertion orientation
oSES0002	GCGTTGAGCCGTCTCTTATC	cointegrant (catP cargo)	cPCR primers for cargo insertion orientation
oAOB009	CGTGACGGCTGAACGTTATATCC	Kleb_SS1_cPCR_F	cPCR primers for cargo insertion orientation
oAOB010	GATCAGGAGCTAATTCGCGCTC	Kleb_SS1_cPCR_R	cPCR primers for cargo insertion orientation
oAOB044	AGTAACCATGCATCATCAGGAGTACG	KanR_F (T-RL)	cPCR primers for cargo insertion orientation
oAOB045	TCCTGATGATGCATGGTTACTCACC	KanR_F (T-LR)	cPCR primers for cargo insertion orientation
oAOB047	CTCAATATCAGGATGCTCTCGGAGC	Cas6_R (cointegrate)	cPCR primers for cargo insertion orientation
oAOB048	CGTGCGAAGAATTACTACTTTGCTCG	Pputida_SS6_cPCR_F	cPCR primers for cargo insertion orientation
oAOB049	GATTGCTCGCCAACTCTATGACG	Pputida_SS6_cPCR_R	cPCR primers for cargo insertion orientation
oAOB071	TCACCATGAGTGACGACTGAATCC	PpmtI KanR internal primer_F	cPCR primers for cargo insertion orientation
oAOB072	GAATTTGAGAGGGAACTTTGATGAGCC	PpmtI KanR internal primer_R	cPCR primers for cargo insertion orientation
dATA13	GCTGAAGGTCGTCACTCCACCGGTGCTTAAGGCTACCGTCTCCTTCGTCATCGCCATTGCTCCCCAAATACAAAACCAATTTCAGCCAGTGCCTCGTCCATTTTTTCGATGAACTCCGGCACGATCTCGTCAAAACTCGCCATGTACTTTTCATCCCGCTCAATCACGACATAATGCAGGCCTTCACGCTTCATACGCGGGTCATAGTTGGCAAAGTACCAGGCATTTTTTCGCGTCACCCACATGCTGTACTGCACCTGGGCCATGTAAGCTGACTTTATGGCCTCGAAACCACCGAGCCGGAACTTCATGAAATCCCGGGAGGTAAACGGGCATTTCAGTTCAAGGCCGTTGCCGTCACTGCATAAACCATCGGGAGAGCAGGCGGTACGCATACTT…	Lambda red TetR gblock	synethsized DNA
oAMW0001	GACGAAAAGTCAGTGAAGAGAACG	hha_F	KEIO mutant validation
oAMW0002	TGCAGGATCTTCAGAAATGG	hha_R	KEIO mutant validation
oAMW0003	CGGGCAAGTGTCAGCATG	ihfA_F	KEIO mutant validation
oAMW0004	CCATAAGCCTGATCCTGCAAG	ihfA_R	KEIO mutant validation
oAMW0005	CCCATTTATCACTAAAGGCTCGGT	csgD_F	KEIO mutant validation
oAMW0006	TTTTACCCATTTAGGGCTG	csgD_R	KEIO mutant validation
oAMW0007	GGGATAGTAAGTCCGCCTG	rcsA_F	KEIO mutant validation
oAMW0008	TCGCTGGAAGACTACCCG	rcsA_R	KEIO mutant validation
oAMW0009	GAACCAAGGGTTCAAGGGTTAC	ygfA_F	KEIO mutant validation
oAMW0010	GGGTTATGATGCGACTTGTCATC	ygfA_R	KEIO mutant validation
oAMW0011	GAGTTTACTTGACAGATTGCAGG	ihfB_F	KEIO mutant validation
oAMW0012	CCCCGAGGCATATTCAGAAG	ihfB_R	KEIO mutant validation
oAMW0013	CCATCCTGATTTCTCCCAACC	ytfI_F	KEIO mutant validation
oAMW0014	CGTGCAATGGGCCAAAGAC	ytfI_R	KEIO mutant validation
oAMW0015	CCGTTGTGAACGTATCGGC	ydiP_F	KEIO mutant validation
oAMW0016	CCATGACCGTACAATCTTGCATTC	ydiP_R	KEIO mutant validation
oAMW0017	CTCTTGTTGACGACCTGATTGC	melB_F	KEIO mutant validation
oAMW0018	CGCTTTGGCTTGATAACCGG	melB_R	KEIO mutant validation
oAMW0019	CGTACCGCACGATCCAAC	recA_F	KEIO mutant validation
oAMW0020	GCATTGCAGACCTTGTGG	recA_R	KEIO mutant validation
oAMW0025	CCGAGAGCAAAAAGCAGTTGTAC	recD_F	KEIO mutant validation
oAMW0026	CCACTTTGGCGGCGTTATTTATC	recD_R	KEIO mutant validation
oAMW0027	CTCCGGCATCATGACTTAACAG	recB_F-v2	KEIO mutant validation
oAMW0028	CGCAAGGCATGGCTATTC	recB_R-v2	KEIO mutant validation
oAMW0029	CCAGATTCAACACGTTAACGC	recC_F-v2	KEIO mutant validation
oAMW0030	CGAATGCAGACATCGCAGG	recC-R-v2	KEIO mutant validation
oAMW0031	CGTTGGTTAACAACCTGGCTGG	yneK_F	KEIO mutant validation
oAMW0032	AACAGATTATCGGGTGAGTTGCG	yneK_R	KEIO mutant validation
oAMW0033	AGGTACCAGTCGCGTTGATGG	ynbE_F	KEIO mutant validation
oAMW0034	TTCAGCGCAACCAGATAACCG	ynbE_R	KEIO mutant validation
oAMW0035	GAGAACGAAAAATCAGCAGCCTATGC	umuD_F	KEIO mutant validation
oAMW0036	GTTTCGGGCGATAACGCAACC	umuD_R	KEIO mutant validation
oAMW0039	ACGCACTGATGCAACAACGG	nudG_F	KEIO mutant validation
oAMW0040	TGGCTAACCCGCATTATCGTCC	nudG_R	KEIO mutant validation
oAMW0041	GCAAGTGTAACGCGAATCACGC	cspC_F	KEIO mutant validation
oAMW0042	GCACAATGATATATCGGCGCGTATTCC	cspC_R	KEIO mutant validation
oAMW0043	CACGCGTTATCACCTTACACTTCC	chaB_F	KEIO mutant validation
oAMW0044	GCAATGACCACTGGTAGTGTCTGG	chaB_R	KEIO mutant validation
oSES0109	TTCAGCTTACCGCCAGTG	yicI_F	KEIO mutant validation
oSES0110	GGCAGAAAAAGCGCAGAAC	yicI_R	KEIO mutant validation
oBFC2460	ctgaGAAGACTTTCAGcggccagtgggcaagttgaaaaattcacaaaaatgtggtataa	Ppmtl-catp_pt2_promoter_front_PNK_F	Ppmtl-catp_pt2_promoter PNK
oBFC2461_fixed2	gatattataccacatttttgtgaatttttcaacttgcccactggccgCTGAAAGTCTTC	Ppmtl-catp_pt2_promoter_front_PNK_R	Ppmtl-catp_pt2_promoter PNK
oBFC2462	tatctttgttcattagagcgataaacttgaatttgagagggaacttTGATTAGTCTTC	Ppmtl-catp_pt2_promoter_back_PNK_F	Ppmtl-catp_pt2_promoter PNK
oBFC2463	tgctGAAGACTAATCAaagttccctctcaaattcaagtttatcgctctaatgaacaaa	Ppmtl-catp_pt2_promoter_back_PNK_R	Ppmtl-catp_pt2_promoter PNK

## Sheet: Table S6 (plasmids)
Plasmid	Description	Sequence	Source
pBER923 (pHLL250)	suicide_pHimar-himar-pKMW2-KanR	GCTGGCGGGACTCTGGGGTTCGCGACACTGGCAGAGCATTACGCCCTGCAGGTAATACGACTCACTATAGGGGATAGATGTCCACGAGGTCTCTNNNNNNNNNNNNNNNNNNNNCGTACGCTGCAGGTCGACCAGCGGCCGGCCAGACCGGGGACTTATCAGCCAACCTGTTATGTGTTGGGTAACGCCAGGGTTTTCCCAGTCACGACGTTGTAAAACGACGGCCAGTGAATTAATTCTTGCTTATCGGCCAGCCTCGCAGAGCAGGATTCCCGTTGAGCACCGCCAGGTGCGAATAAGGGACAGTGAAGAAGGAACACCCGCTCGCGGGTGGGCCTACTTCACCTATCCTGCCCGGCTGACGCCGTTGGATACACCAAGGAAAGTCTACACGAACCC…	Adler et al. 2021
pBER925	plac-VcCAST-pC-GmR-SS1 (E.coli caiF)	CCCCGTGAGGGGAACTCGATTTTTAGTAGCTATGGCTTATCAAATTCAGAAAACTCGTTTCAGCCTGTACCCTTAATCTGACCTAGGCTGCTGCCACCGGTGAACTGCCGAGTAGGTAGCTGATAACGCGAGCAGAAGTGGCAGATGATGTTGTCAAAGGTGAACTGCCGAGTAGGTAGCTGATAACCCAAACCAGATGTCAACACAGCTACTGTTGATGCAACCATAAAGTGATATTTAATAATTATTTATAATCAGCAACTTAACCACAAAACAACCATATATTGATATCTCACAAAACAACCATAAGTTGATATTTTTCAGCCAGGGGTCCCCAATAATTACGATTTAAATTTGACATAAGCCTGTTCGGTTCGTAAACTGTAATGCAAGTAGCGT…	This study
pBER926	suicide_pHimar-himar-pC-GmR-GFP_barcoded	GCTGGCGGGACTCTGGGGTTCGCGACACTGGCAGAGCATTACGCCCTGCAGGTAATACGACTCACTATAGGGGATAGATGTCCACGAGGTCTCTNNNNNNNNNNNNNNNNNNNNCGTACGCTGCAGGTCGACCAGCGGCCGGCCAGACCGGGGACTTATCAGCCAACCTGTTATGTGTTGGGTAACGCCAGGGTTTTCCCAGTCACGACGTTGTAAAACGACGGCCAGTGAATTAATTCTTGCTTATCGGCCAGCCTCGCAGAGCAGGATTCCCGTTGAGCACCGCCAGGTGCGAATAAGGGACAGTGAAGAAGGAACACCCGCTCGCGGGTGGGCCTACTTCACCTATCCTGCCCGGCTGACGCCGTTGGATACACCAAGGAAAGTCTACACGAACCC…	This study
pBFC1279	suicide_pHimar-himar-ppmtl-catP_barcoded	TTTTAATTTAAAAGGATCTAGGTGAAGATCCTTTTTGATAATCTCATGACCAAAATCCCTTAACGTGAGTTTTCGTTCCACTGACACCTGCCCGAACCATATCGTGAGCGCAACGCAATTAATGTGAGTTAGCTCACTCATTAGGCACCCCAGGCTTTACACTTTATGCTTCCGGCTCGTATGTTGTGTGGAATTGTGAGCGGATAACAATTTCACACAGGAAACACATAATGGAAAAAAAGGAATTTCGTGTTTTGATAAAATACTGTTTTCTGAAGGGAAAAAATACAGTGGAAGCAAAAACTTGGCTTGATAATGAGTTTCCGGACTCTGCCCCAGGGAAATCAACAATAATTGATTGGTATGCAAAATTCAAGCGTGGTGAAATGAGCACGGAGG…	This Study
pBER959	plac-VcCAST-ppmtl-catp-SS1 (E.coli caiF)	AATGGCGACAAGTTTACCTACGCCCTCAGCAATTACGACTTCGGCGTTAGAGTATGCATTCCATACTCCCGCTCGCAATCTAACGAAATCTCGCGGAAAAAACATTCATCGTTATGTCAGTGTAAAGATGAGTAAGAGGATTACGGTAGAATCTACTCTAGAGTGTGATGCCTGCTATCACTTTGATTTTGAGCCAAGTATTGTTCGCTTTTGCGCTCAACCGATTCGATTTTTATATTATCTCAATGGTCAGTCTCACTCCTATGTTCCTGACTTTCTAGTTCAATTTGATACCAACGAGTTTGTTCTATATGAAGTAAAGTCAGCTTATGCTAAGAACAAACCTGATTTTGATGTTGAATGGGAGGCGAAAGTAAAAGCAGCAACTGAACTAGGGCT…	This study
pATA0150	pJEx-Lambda_red-plac-VcCAST-ppmtl-catP-SS1 (E.coli)	TGAACTGCCGAGTAGGTAGCTGATAACCCAAACCAGATGTCAACACAGCTACTGTTGATGCAACCATAAAGTGATATTTAATAATTATTTATAATCAGCAACTTAACCACAAAACAACCATATATTGATATCTCACAAAACAACCATAAGTTGATATTTTTCAGCGGCCAGTGGGCAAGTTGAAAAATTCACAAAAATGTGGTATAATATCTTTGTTCATTAGAGCGATAAACTTGAATTTGAGAGGGAACTTTGATGGTATTTGAAAAAATTGATAAAAATAGTTGGAACAGAAAAGAGTATTTTGACCACTACTTTGCAAGTGTACCTTGTACCTACAGCATGACCGTTAAAGTGGATATCACACAAATAAAGGAAAAGGGAATGAAACTATATCCT…	This study
pATA0152	pJEx-exo-beta-plac-VcCAST-ppmtl-catP-SS1 (E.coli)	ACATTACAGTCGCCTCTAACGCGTTCATTTTGAGGTTGGCGATTAATCCCTTGTCTTGCCATAAACGATTTTCTAAATAGCAGAGAAGCTCACCAAGGATGATATTGTGTTGAAGATTCCGCTCAGGTAACCGAATTGAACCGAAAAACAATCGACCAAGAAGATCTTTTAGTCGTAATTCAGACGTGCTGACAACAGCATGCTCAAGGTTGAACTCTACTTCATCTTCGATTATCGAGTGGAATGACCTTGGCCAGTTTGAGAAAAATTGAACGAACGAAAAGTGATCGAACTCGCTATCTTTAATACCCATCCACCAATGAACTAAACCCCATCGGTAGCTTTTAGGAAGATTTGGCAGAGGTTTAGATTCATGGCCAGCAAGCCAGTTTGAAACAG…	This study
pATA0154	pJEx-gam-plac-VcCAST-ppmtl-catP-SS1 (E.coli)	TGAACTGCCGAGTAGGTAGCTGATAACCCAAACCAGATGTCAACACAGCTACTGTTGATGCAACCATAAAGTGATATTTAATAATTATTTATAATCAGCAACTTAACCACAAAACAACCATATATTGATATCTCACAAAACAACCATAAGTTGATATTTTTCAGCGGCCAGTGGGCAAGTTGAAAAATTCACAAAAATGTGGTATAATATCTTTGTTCATTAGAGCGATAAACTTGAATTTGAGAGGGAACTTTGATGGTATTTGAAAAAATTGATAAAAATAGTTGGAACAGAAAAGAGTATTTTGACCACTACTTTGCAAGTGTACCTTGTACCTACAGCATGACCGTTAAAGTGGATATCACACAAATAAAGGAAAAGGGAATGAAACTATATCCT…	This study
pATA0169	pJEx-Lambda_red-plac-VcCAST-ppmtl-catP-NT (non-targeting)	TGAACTGCCGAGTAGGTAGCTGATAACCCAAACCAGATGTCAACACAGCTACTGTTGATGCAACCATAAAGTGATATTTAATAATTATTTATAATCAGCAACTTAACCACAAAACAACCATATATTGATATCTCACAAAACAACCATAAGTTGATATTTTTCAGCGGCCAGTGGGCAAGTTGAAAAATTCACAAAAATGTGGTATAATATCTTTGTTCATTAGAGCGATAAACTTGAATTTGAGAGGGAACTTTGATGGTATTTGAAAAAATTGATAAAAATAGTTGGAACAGAAAAGAGTATTTTGACCACTACTTTGCAAGTGTACCTTGTACCTACAGCATGACCGTTAAAGTGGATATCACACAAATAAAGGAAAAGGGAATGAAACTATATCCT…	This study
pATA0223	pJEx-Lambda_red-plac-VcCAST-ppmtl-kanR-SS1 (K.mich)	GCAGCAGGGCTGGCAAGGAAAATCAGACGCCTGGAGAAACGTGCTCTATCTAGAGGCGAGCAATTTGACCCATCATCTTTTGCTCAAAAAGAGCATACTGCAATAGCGCACTACCACTCACTTGGGGAGTCCAGCAAACAGACGAACCGCAACTTTCGACTCAATATCAGGATGCTCTCGGAGCAACCCCGTGAGGGGAACTCGATTTTTAGTAGCTATGGCTTATCAAATTCAGAAAACTCGTTTCAGCCTGTACCCTTAATCTGACCTAGGCTGCTGCCACCGGTGAACTGCCGAGTAGGTAGCTGATAACGTTCGGGAACCTGTGTAGTACTGAATTATGGAGTGAACTGCCGAGTAGGTAGCTGATAACCCAAACCAGATGTCAACACAGCTACT…	This study
pATA0221	pJEx-Lambda_red-plac-VcCAST-ppmtl-kanR-SS6 (P.put)	GCAGCAGGGCTGGCAAGGAAAATCAGACGCCTGGAGAAACGTGCTCTATCTAGAGGCGAGCAATTTGACCCATCATCTTTTGCTCAAAAAGAGCATACTGCAATAGCGCACTACCACTCACTTGGGGAGTCCAGCAAACAGACGAACCGCAACTTTCGACTCAATATCAGGATGCTCTCGGAGCAACCCCGTGAGGGGAACTCGATTTTTAGTAGCTATGGCTTATCAAATTCAGAAAACTCGTTTCAGCCTGTACCCTTAATCTGACCTAGGCTGCTGCCACCGGTGAACTGCCGAGTAGGTAGCTGATAACGGCTGCATAGCGCATCCAGGGTTGGTGGTTAGGTGAACTGCCGAGTAGGTAGCTGATAACCCAAACCAGATGTCAACACAGCTACT…	This study
pATA0215	pJEx-Lambda_red-plac-VcCAST-ppmtl-kanR-NT (non-targeting)	GCAGCAGGGCTGGCAAGGAAAATCAGACGCCTGGAGAAACGTGCTCTATCTAGAGGCGAGCAATTTGACCCATCATCTTTTGCTCAAAAAGAGCATACTGCAATAGCGCACTACCACTCACTTGGGGAGTCCAGCAAACAGACGAACCGCAACTTTCGACTCAATATCAGGATGCTCTCGGAGCAACCCCGTGAGGGGAACTCGATTTTTAGTAGCTATGGCTTATCAAATTCAGAAAACTCGTTTCAGCCTGTACCCTTAATCTGACCTAGGCTGCTGCCACCGGTGAACTGCCGAGTAGGTAGCTGATAACGTTGTCTGACACGGGTCACAAACCGCTAGGAGGTGAACTGCCGAGTAGGTAGCTGATAACCCAAACCAGATGTCAACACAGCTACT…	This study
sATA0119	plac-VcCAST-ppmtl-kanR-SS6 (P.put)	TGACCTAGGCTGCTGCCACCGGTGAACTGCCGAGTAGGTAGCTGATAACGGCTGCATAGCGCATCCAGGGTTGGTGGTTAGGTGAACTGCCGAGTAGGTAGCTGATAACCCAAACCAGATGTCAACACAGCTACTGTTGATGCAACCATAAAGTGATATTTAATAATTATTTATAATCAGCAACTTAACCACAAAACAACCATATATTGATATCTCACAAAACAACCATAAGTTGATATTTTTCAGCGGCCAGTGGGCAAGTTGAAAAATTCACAAAAATGTGGTATAATATCTTTGTTCATTAGAGCGATAAACTTGAATTTGAGAGGGAACTTTGATGAGCCATATTCAACGGGAAACGTCTTGCTCGAGGCCGCGATTAAATTCCAACATGGATGC…	This study
pATA0225	plac-VcCAST-ppmtl-kanR-SS1 (K.mich)	TGACCTAGGCTGCTGCCACCGGTGAACTGCCGAGTAGGTAGCTGATAACGTTCGGGAACCTGTGTAGTACTGAATTATGGAGTGAACTGCCGAGTAGGTAGCTGATAACCCAAACCAGATGTCAACACAGCTACTGTTGATGCAACCATAAAGTGATATTTAATAATTATTTATAATCAGCAACTTAACCACAAAACAACCATATATTGATATCTCACAAAACAACCATAAGTTGATATTTTTCAGCGGCCAGTGGGCAAGTTGAAAAATTCACAAAAATGTGGTATAATATCTTTGTTCATTAGAGCGATAAACTTGAATTTGAGAGGGAACTTTGATGAGCCATATTCAACGGGAAACGTCTTGCTCGAGGCCGCGATTAAATTCCAACATGGATGC…	This study
pATA0214	plac-VcCAST-ppmtl-catp-NT (non-targeting)	TGACCTAGGCTGCTGCCACCGGTGAACTGCCGAGTAGGTAGCTGATAACGTTGTCTGACACGGGTCACAAACCGCTAGGAGGTGAACTGCCGAGTAGGTAGCTGATAACCCAAACCAGATGTCAACACAGCTACTGTTGATGCAACCATAAAGTGATATTTAATAATTATTTATAATCAGCAACTTAACCACAAAACAACCATATATTGATATCTCACAAAACAACCATAAGTTGATATTTTTCAGCGGCCAGTGGGCAAGTTGAAAAATTCACAAAAATGTGGTATAATATCTTTGTTCATTAGAGCGATAAACTTGAATTTGAGAGGGAACTTTGATGAGCCATATTCAACGGGAAACGTCTTGCTCGAGGCCGCGATTAAATTCCAACATGGATGC…	This study

## Sheet: Table S7 (strains)
Strain	Genotype	Source
BW25113 E.coli K-12 (KEIO wild type)	lacIq rrnBT14 ΔlacZWJ16 hsdR514 ΔaraBADAH33 ΔrhaBADLD78	Datsenko & Wanner, 2000
BW25113 E.coli K-12	∆yicI	Baba et al. 2006
BW25113 E.coli K-12	∆recD	Baba et al. 2006
BW25113 E.coli K-12	∆hha	Baba et al. 2006
BW25113 E.coli K-12	∆yneK	Baba et al. 2006
BW25113 E.coli K-12	∆nudG	Baba et al. 2006
BW25113 E.coli K-12	∆chaB	Baba et al. 2006
BW25113 E.coli K-12	∆umuD	Baba et al. 2006
BW25113 E.coli K-12	∆ynbE	Baba et al. 2006
BW25113 E.coli K-12	∆cspC	Baba et al. 2006
BW25113 E.coli K-12	∆ihfB	Baba et al. 2006
BW25113 E.coli K-12	∆recA	Baba et al. 2006
BW25113 E.coli K-12	∆recB	Baba et al. 2006
BW25113 E.coli K-12	∆recC	Baba et al. 2006
Pseudomonas putida KT2440	Pseudomonas putida (Trevisan) Migula rmo-, mod+	ATCC 47054
Klebsiella michiganensis M5a1	Synethetic soil community isolate	DSM 3539
WM3064 E.coli	thrB1004 pro thi rpsL hsdS lacZΔM15 RP4-1360 Δ(araBAD)567 ΔdapA1341::[erm pir]	Wang et al. 2015
KEIO_ML9 RB-TnSeq E.coli library (AMD290)	plasmid containing library pHLL250	Wetmore et al. 2015
